# Supplementary material for: Team numerical advantage in Australian rules football: A missing piece of the scoring puzzle?
Source: PLoS One. 2021 Jul 16;16(7):e0254591. doi: 10.1371/journal.pone.0254591 (PMC8284792; doi:10.1371/journal.pone.0254591)
Supplement: S1 File — (CSV) [file pone.0254591.s001.csv]

	Match ID	Time	Events	TRX_Code	Team A Phase	Team A	Team B	Total Players	Team A Numerical Advantage	quarter	team_name	Attacking_Direction	Ball Position	D50 Team A	DMID Team A	FMID Team A	F50 Team A	D50 Team B	DMID Team B	FMID Team B	F50 Team B
0	106742001.0	2019-08-02 09:50:10.100			Contest	3.0	1.0	4.0	2.0	1	Team A	Right	FMID	5.0	8.0	3.0	2.0	5.0	8.0	3.0	2.0
1	106742001.0	2019-08-02 09:50:10.200			Contest	4.0	4.0	8.0	0.0	1	Team A	Right	FMID	5.0	6.0	3.0	4.0	4.0	4.0	4.0	6.0
2	106742001.0	2019-08-02 09:50:10.300			Contest	4.0	4.0	8.0	0.0	1	Team A	Right	FMID	5.0	6.0	3.0	4.0	4.0	4.0	4.0	6.0
3	106742001.0	2019-08-02 09:50:10.400			Contest	4.0	4.0	8.0	0.0	1	Team A	Right	FMID	5.0	6.0	3.0	4.0	4.0	4.0	4.0	6.0
4	106742001.0	2019-08-02 09:50:10.500			Contest	4.0	4.0	8.0	0.0	1	Team A	Right	FMID	5.0	6.0	3.0	4.0	4.0	4.0	4.0	6.0
5	106742001.0	2019-08-02 09:50:10.600			Contest	4.0	4.0	8.0	0.0	1	Team A	Right	FMID	5.0	6.0	3.0	4.0	4.0	4.0	4.0	6.0
6	106742001.0	2019-08-02 09:50:10.700			Contest	4.0	4.0	8.0	0.0	1	Team A	Right	FMID	5.0	6.0	3.0	4.0	4.0	4.0	4.0	6.0
7	106742001.0	2019-08-02 09:50:10.800			Contest	4.0	4.0	8.0	0.0	1	Team A	Right	FMID	4.0	7.0	3.0	4.0	4.0	4.0	4.0	6.0
8	106742001.0	2019-08-02 09:50:10.900			Contest	4.0	4.0	8.0	0.0	1	Team A	Right	FMID	4.0	7.0	3.0	4.0	4.0	4.0	5.0	5.0
9	106742001.0	2019-08-02 09:50:11.000			Contest	4.0	4.0	8.0	0.0	1	Team A	Right	FMID	4.0	7.0	3.0	4.0	4.0	4.0	5.0	5.0
10	106742001.0	2019-08-02 09:50:11.100			Contest	4.0	4.0	8.0	0.0	1	Team A	Right	FMID	4.0	7.0	3.0	4.0	4.0	4.0	5.0	5.0
11	106742001.0	2019-08-02 09:50:11.200			Contest	4.0	4.0	8.0	0.0	1	Team A	Right	FMID	4.0	7.0	3.0	4.0	4.0	4.0	6.0	4.0
12	106742001.0	2019-08-02 09:50:11.300			Contest	4.0	4.0	8.0	0.0	1	Team A	Right	FMID	4.0	6.0	4.0	4.0	4.0	4.0	6.0	4.0
13	106742001.0	2019-08-02 09:50:11.400			Contest	4.0	4.0	8.0	0.0	1	Team A	Right	FMID	4.0	6.0	4.0	4.0	4.0	4.0	6.0	4.0
14	106742001.0	2019-08-02 09:50:11.500			Contest	4.0	4.0	8.0	0.0	1	Team A	Right	FMID	4.0	6.0	4.0	4.0	4.0	4.0	6.0	4.0
15	106742001.0	2019-08-02 09:50:11.600	CBHO	210.0	Contest	4.0	4.0	8.0	0.0	1	Team A	Right	FMID	4.0	6.0	4.0	4.0	4.0	4.0	6.0	4.0
16	106742001.0	2019-08-02 09:50:11.700			Contest	4.0	4.0	8.0	0.0	1	Team A	Right	FMID	4.0	6.0	4.0	4.0	4.0	4.0	6.0	4.0
17	106742001.0	2019-08-02 09:50:11.800			Contest	4.0	4.0	8.0	0.0	1	Team A	Right	FMID	4.0	6.0	5.0	3.0	4.0	4.0	6.0	4.0
18	106742001.0	2019-08-02 09:50:11.900			Contest	4.0	4.0	8.0	0.0	1	Team A	Right	FMID	4.0	6.0	5.0	3.0	4.0	4.0	6.0	4.0
19	106742001.0	2019-08-02 09:50:12.000			Contest	4.0	4.0	8.0	0.0	1	Team A	Right	FMID	4.0	6.0	5.0	3.0	4.0	4.0	6.0	4.0
20	106742001.0	2019-08-02 09:50:12.100			Contest	4.0	4.0	8.0	0.0	1	Team A	Right	FMID	4.0	6.0	5.0	3.0	4.0	4.0	6.0	4.0
21	106742001.0	2019-08-02 09:50:12.200			Contest	4.0	4.0	8.0	0.0	1	Team A	Right	FMID	4.0	5.0	6.0	3.0	4.0	5.0	5.0	4.0
22	106742001.0	2019-08-02 09:50:12.300			Contest	4.0	4.0	8.0	0.0	1	Team A	Right	FMID	4.0	5.0	6.0	3.0	4.0	5.0	5.0	4.0
23	106742001.0	2019-08-02 09:50:12.400			Contest	4.0	4.0	8.0	0.0	1	Team A	Right	FMID	4.0	5.0	6.0	3.0	4.0	4.0	6.0	4.0
24	106742001.0	2019-08-02 09:50:12.500			Contest	4.0	4.0	8.0	0.0	1	Team A	Right	FMID	4.0	5.0	6.0	3.0	4.0	4.0	6.0	4.0
25	106742001.0	2019-08-02 09:50:12.600			Contest	4.0	4.0	8.0	0.0	1	Team A	Right	FMID	4.0	5.0	6.0	3.0	4.0	5.0	5.0	4.0
26	106742001.0	2019-08-02 09:50:12.700			Contest	4.0	4.0	8.0	0.0	1	Team A	Right	FMID	4.0	5.0	6.0	3.0	4.0	5.0	5.0	4.0
27	106742001.0	2019-08-02 09:50:12.800			Contest	4.0	4.0	8.0	0.0	1	Team A	Right	FMID	4.0	5.0	6.0	3.0	4.0	5.0	5.0	4.0
28	106742001.0	2019-08-02 09:50:12.900			Defence	4.0	4.0	8.0	0.0	1	Team A	Right	FMID	4.0	5.0	6.0	3.0	4.0	4.0	7.0	3.0
29	106742001.0	2019-08-02 09:50:13.000			Defence	4.0	4.0	8.0	0.0	1	Team A	Right	FMID	4.0	5.0	6.0	3.0	4.0	4.0	7.0	3.0
30	106742001.0	2019-08-02 09:50:13.100			Defence	4.0	4.0	8.0	0.0	1	Team A	Right	FMID	4.0	5.0	6.0	3.0	4.0	4.0	7.0	3.0
31	106742001.0	2019-08-02 09:50:13.200			Defence	4.0	4.0	8.0	0.0	1	Team A	Right	FMID	4.0	5.0	6.0	3.0	4.0	4.0	7.0	3.0
32	106742001.0	2019-08-02 09:50:13.300			Defence	4.0	4.0	8.0	0.0	1	Team A	Right	FMID	4.0	5.0	6.0	3.0	4.0	4.0	7.0	3.0
33	106742001.0	2019-08-02 09:50:13.400			Defence	4.0	4.0	8.0	0.0	1	Team A	Right	FMID	4.0	5.0	6.0	3.0	4.0	4.0	7.0	3.0
34	106742001.0	2019-08-02 09:50:13.500			Defence	4.0	4.0	8.0	0.0	1	Team A	Right	FMID	4.0	5.0	6.0	3.0	4.0	4.0	7.0	3.0
35	106742001.0	2019-08-02 09:50:13.600			Defence	4.0	4.0	8.0	0.0	1	Team A	Right	FMID	4.0	5.0	6.0	3.0	4.0	4.0	7.0	3.0
36	106742001.0	2019-08-02 09:50:13.700			Defence	4.0	4.0	8.0	0.0	1	Team A	Right	FMID	4.0	5.0	6.0	3.0	4.0	4.0	7.0	3.0
37	106742001.0	2019-08-02 09:50:13.800			Defence	4.0	4.0	8.0	0.0	1	Team A	Right	FMID	4.0	5.0	6.0	3.0	4.0	4.0	7.0	3.0
38	106742001.0	2019-08-02 09:50:13.900			Defence	4.0	4.0	8.0	0.0	1	Team A	Right	FMID	4.0	5.0	6.0	3.0	4.0	4.0	7.0	3.0
39	106742001.0	2019-08-02 09:50:14.000			Defence	4.0	4.0	8.0	0.0	1	Team A	Right	FMID	4.0	6.0	5.0	3.0	4.0	5.0	6.0	3.0
40	106742001.0	2019-08-02 09:50:14.100			Defence	4.0	4.0	8.0	0.0	1	Team A	Right	FMID	4.0	6.0	5.0	3.0	4.0	5.0	6.0	3.0
41	106742001.0	2019-08-02 09:50:14.200			Defence	4.0	4.0	8.0	0.0	1	Team A	Right	FMID	4.0	6.0	5.0	3.0	4.0	5.0	6.0	3.0
42	106742001.0	2019-08-02 09:50:14.300			Defence	4.0	4.0	8.0	0.0	1	Team A	Right	FMID	4.0	6.0	6.0	2.0	4.0	5.0	6.0	3.0
43	106742001.0	2019-08-02 09:50:14.400			Defence	4.0	4.0	8.0	0.0	1	Team A	Right	FMID	4.0	6.0	6.0	2.0	4.0	5.0	6.0	3.0
44	106742001.0	2019-08-02 09:50:14.500			Defence	4.0	4.0	8.0	0.0	1	Team A	Right	FMID	4.0	6.0	6.0	2.0	4.0	5.0	6.0	3.0
45	106742001.0	2019-08-02 09:50:14.600			Defence	4.0	4.0	8.0	0.0	1	Team A	Right	FMID	4.0	6.0	6.0	2.0	4.0	5.0	6.0	3.0
46	106742001.0	2019-08-02 09:50:14.700			Defence	3.0	3.0	6.0	0.0	1	Team A	Right	FMID	4.0	6.0	6.0	2.0	4.0	5.0	6.0	3.0
47	106742001.0	2019-08-02 09:50:14.800			Defence	3.0	4.0	7.0	-1.0	1	Team A	Right	FMID	4.0	6.0	6.0	2.0	4.0	5.0	6.0	3.0
48	106742001.0	2019-08-02 09:50:14.900			Defence	3.0	4.0	7.0	-1.0	1	Team A	Right	FMID	4.0	6.0	6.0	2.0	4.0	5.0	6.0	3.0
49	106742001.0	2019-08-02 09:50:15.000			Defence	3.0	4.0	7.0	-1.0	1	Team A	Right	FMID	4.0	6.0	6.0	2.0	4.0	5.0	6.0	3.0
50	106742001.0	2019-08-02 09:50:15.100			Defence	3.0	4.0	7.0	-1.0	1	Team A	Right	FMID	4.0	6.0	6.0	2.0	4.0	5.0	6.0	3.0
51	106742001.0	2019-08-02 09:50:15.200			Defence	3.0	4.0	7.0	-1.0	1	Team A	Right	FMID	4.0	6.0	6.0	2.0	4.0	5.0	6.0	3.0
52	106742001.0	2019-08-02 09:50:15.300			Defence	2.0	3.0	5.0	-1.0	1	Team A	Right	FMID	4.0	6.0	6.0	2.0	4.0	5.0	6.0	3.0
53	106742001.0	2019-08-02 09:50:15.400			Defence	2.0	3.0	5.0	-1.0	1	Team A	Right	FMID	4.0	6.0	6.0	2.0	4.0	5.0	6.0	3.0
54	106742001.0	2019-08-02 09:50:15.500			Defence	2.0	3.0	5.0	-1.0	1	Team A	Right	FMID	4.0	6.0	6.0	2.0	4.0	5.0	6.0	3.0
55	106742001.0	2019-08-02 09:50:15.600			Defence	2.0	3.0	5.0	-1.0	1	Team A	Right	FMID	4.0	6.0	6.0	2.0	4.0	5.0	6.0	3.0
56	106742001.0	2019-08-02 09:50:15.700			Defence	2.0	4.0	6.0	-2.0	1	Team A	Right	FMID	4.0	6.0	6.0	2.0	4.0	5.0	6.0	3.0
57	106742001.0	2019-08-02 09:50:15.800			Defence	2.0	4.0	6.0	-2.0	1	Team A	Right	FMID	4.0	7.0	5.0	2.0	4.0	5.0	6.0	3.0
58	106742001.0	2019-08-02 09:50:15.900			Defence	2.0	4.0	6.0	-2.0	1	Team A	Right	FMID	4.0	7.0	5.0	2.0	4.0	5.0	6.0	3.0
59	106742001.0	2019-08-02 09:50:16.000			Defence	2.0	4.0	6.0	-2.0	1	Team A	Right	FMID	4.0	8.0	4.0	2.0	4.0	5.0	6.0	3.0
60	106742001.0	2019-08-02 09:50:16.100			Defence	1.0	3.0	4.0	-2.0	1	Team A	Right	FMID	4.0	8.0	4.0	2.0	4.0	5.0	7.0	2.0
61	106742001.0	2019-08-02 09:50:16.200			Defence	1.0	3.0	4.0	-2.0	1	Team A	Right	FMID	4.0	8.0	4.0	2.0	4.0	5.0	7.0	2.0
62	106742001.0	2019-08-02 09:50:16.300			Defence	1.0	3.0	4.0	-2.0	1	Team A	Right	FMID	4.0	8.0	4.0	2.0	4.0	5.0	7.0	2.0
63	106742001.0	2019-08-02 09:50:16.400			Defence	2.0	3.0	5.0	-1.0	1	Team A	Right	FMID	4.0	8.0	4.0	2.0	4.0	5.0	7.0	2.0
64	106742001.0	2019-08-02 09:50:16.500			Defence	2.0	3.0	5.0	-1.0	1	Team A	Right	FMID	4.0	8.0	4.0	2.0	4.0	5.0	7.0	2.0
65	106742001.0	2019-08-02 09:50:16.600			Defence	1.0	3.0	4.0	-2.0	1	Team A	Right	FMID	4.0	8.0	4.0	2.0	4.0	5.0	7.0	2.0
66	106742001.0	2019-08-02 09:50:16.700			Defence	2.0	3.0	5.0	-1.0	1	Team A	Right	FMID	4.0	8.0	4.0	2.0	4.0	5.0	7.0	2.0
67	106742001.0	2019-08-02 09:50:16.800			Defence	2.0	3.0	5.0	-1.0	1	Team A	Right	FMID	4.0	8.0	4.0	2.0	4.0	5.0	7.0	2.0
68	106742001.0	2019-08-02 09:50:16.900			Defence	2.0	3.0	5.0	-1.0	1	Team A	Right	FMID	4.0	8.0	4.0	2.0	4.0	5.0	7.0	2.0
69	106742001.0	2019-08-02 09:50:17.000			Defence	2.0	4.0	6.0	-2.0	1	Team A	Right	FMID	4.0	8.0	4.0	2.0	4.0	5.0	7.0	2.0
70	106742001.0	2019-08-02 09:50:17.100			Defence	2.0	4.0	6.0	-2.0	1	Team A	Right	FMID	4.0	8.0	4.0	2.0	4.0	5.0	7.0	2.0
71	106742001.0	2019-08-02 09:50:17.200			Defence	2.0	4.0	6.0	-2.0	1	Team A	Right	FMID	4.0	8.0	4.0	2.0	4.0	5.0	7.0	2.0
72	106742001.0	2019-08-02 09:50:17.300			Defence	2.0	4.0	6.0	-2.0	1	Team A	Right	FMID	4.0	8.0	4.0	2.0	4.0	5.0	7.0	2.0
73	106742001.0	2019-08-02 09:50:17.400			Defence	2.0	4.0	6.0	-2.0	1	Team A	Right	FMID	4.0	8.0	4.0	2.0	4.0	5.0	7.0	2.0
74	106742001.0	2019-08-02 09:50:17.500			Defence	2.0	4.0	6.0	-2.0	1	Team A	Right	FMID	4.0	8.0	4.0	2.0	4.0	5.0	7.0	2.0
75	106742001.0	2019-08-02 09:50:17.600			Defence	2.0	4.0	6.0	-2.0	1	Team A	Right	FMID	4.0	8.0	4.0	2.0	4.0	5.0	7.0	2.0
76	106742001.0	2019-08-02 09:50:17.700			Defence	2.0	4.0	6.0	-2.0	1	Team A	Right	FMID	4.0	8.0	4.0	2.0	4.0	5.0	7.0	2.0
77	106742001.0	2019-08-02 09:50:17.800	FRFO	400.0	Defence	2.0	3.0	5.0	-1.0	1	Team A	Right	FMID	4.0	8.0	4.0	2.0	4.0	6.0	6.0	2.0
78	106742001.0	2019-08-02 09:50:17.900			Defence	2.0	3.0	5.0	-1.0	1	Team A	Right	FMID	4.0	8.0	4.0	2.0	4.0	6.0	6.0	2.0
79	106742001.0	2019-08-02 09:50:18.000			Defence	2.0	3.0	5.0	-1.0	1	Team A	Right	FMID	4.0	8.0	4.0	2.0	4.0	6.0	6.0	2.0
80	106742001.0	2019-08-02 09:50:18.100			Defence	2.0	3.0	5.0	-1.0	1	Team A	Right	FMID	4.0	8.0	4.0	2.0	4.0	6.0	6.0	2.0
81	106742001.0	2019-08-02 09:50:18.200			Defence	2.0	3.0	5.0	-1.0	1	Team A	Right	FMID	4.0	8.0	4.0	2.0	5.0	5.0	6.0	2.0
82	106742001.0	2019-08-02 09:50:18.300			Defence	2.0	3.0	5.0	-1.0	1	Team A	Right	FMID	4.0	9.0	3.0	2.0	5.0	5.0	6.0	2.0
83	106742001.0	2019-08-02 09:50:18.400			Defence	2.0	3.0	5.0	-1.0	1	Team A	Right	FMID	4.0	9.0	3.0	2.0	5.0	5.0	6.0	2.0
84	106742001.0	2019-08-02 09:50:18.500			Defence	2.0	3.0	5.0	-1.0	1	Team A	Right	FMID	4.0	9.0	3.0	2.0	5.0	5.0	6.0	2.0
85	106742001.0	2019-08-02 09:50:18.600			Defence	2.0	3.0	5.0	-1.0	1	Team A	Right	FMID	5.0	8.0	3.0	2.0	5.0	5.0	6.0	2.0
86	106742001.0	2019-08-02 09:50:18.700			Defence	2.0	3.0	5.0	-1.0	1	Team A	Right	FMID	6.0	7.0	3.0	2.0	5.0	5.0	6.0	2.0
87	106742001.0	2019-08-02 09:50:18.800			Defence	2.0	3.0	5.0	-1.0	1	Team A	Right	FMID	6.0	7.0	3.0	2.0	5.0	5.0	6.0	2.0
88	106742001.0	2019-08-02 09:50:18.900			Defence	2.0	3.0	5.0	-1.0	1	Team A	Right	FMID	6.0	7.0	3.0	2.0	5.0	5.0	6.0	2.0
89	106742001.0	2019-08-02 09:50:19.000			Defence	2.0	3.0	5.0	-1.0	1	Team A	Right	FMID	6.0	7.0	3.0	2.0	5.0	5.0	6.0	2.0
90	106742001.0	2019-08-02 09:50:19.100			Defence	2.0	3.0	5.0	-1.0	1	Team A	Right	FMID	6.0	7.0	3.0	2.0	6.0	4.0	6.0	2.0
91	106742001.0	2019-08-02 09:50:19.200			Defence	2.0	3.0	5.0	-1.0	1	Team A	Right	FMID	6.0	8.0	2.0	2.0	6.0	4.0	6.0	2.0
92	106742001.0	2019-08-02 09:50:19.300			Defence	2.0	3.0	5.0	-1.0	1	Team A	Right	FMID	6.0	8.0	2.0	2.0	6.0	4.0	6.0	2.0
93	106742001.0	2019-08-02 09:50:19.400			Defence	2.0	3.0	5.0	-1.0	1	Team A	Right	FMID	6.0	8.0	2.0	2.0	6.0	4.0	6.0	2.0
94	106742001.0	2019-08-02 09:50:19.500			Defence	2.0	3.0	5.0	-1.0	1	Team A	Right	FMID	6.0	8.0	3.0	1.0	6.0	4.0	6.0	2.0
95	106742001.0	2019-08-02 09:50:19.600			Defence	3.0	3.0	6.0	0.0	1	Team A	Right	FMID	6.0	8.0	3.0	1.0	6.0	4.0	7.0	1.0
96	106742001.0	2019-08-02 09:50:19.700			Defence	3.0	3.0	6.0	0.0	1	Team A	Right	FMID	6.0	8.0	3.0	1.0	6.0	6.0	5.0	1.0
97	106742001.0	2019-08-02 09:50:19.800			Defence	3.0	3.0	6.0	0.0	1	Team A	Right	FMID	6.0	8.0	3.0	1.0	7.0	5.0	5.0	1.0
98	106742001.0	2019-08-02 09:50:19.900			Defence	3.0	3.0	6.0	0.0	1	Team A	Right	FMID	6.0	8.0	3.0	1.0	7.0	5.0	5.0	1.0
99	106742001.0	2019-08-02 09:50:20.000	KIN50	520.0	Defence	3.0	3.0	6.0	0.0	1	Team A	Right	FMID	7.0	7.0	3.0	1.0	7.0	5.0	5.0	1.0
100	106742001.0	2019-08-02 09:50:20.100			Defence	3.0	3.0	6.0	0.0	1	Team A	Right	FMID	7.0	7.0	3.0	1.0	7.0	5.0	5.0	1.0
101	106742001.0	2019-08-02 09:50:20.200			Defence	3.0	3.0	6.0	0.0	1	Team A	Right	FMID	7.0	8.0	2.0	1.0	7.0	5.0	5.0	1.0
102	106742001.0	2019-08-02 09:50:20.300			Defence	3.0	3.0	6.0	0.0	1	Team A	Right	DMID	7.0	8.0	2.0	1.0	7.0	5.0	5.0	1.0
103	106742001.0	2019-08-02 09:50:20.400			Defence	2.0	3.0	5.0	-1.0	1	Team A	Right	DMID	7.0	9.0	1.0	1.0	7.0	5.0	5.0	1.0
104	106742001.0	2019-08-02 09:50:20.500			Defence	2.0	3.0	5.0	-1.0	1	Team A	Right	DMID	7.0	9.0	1.0	1.0	7.0	6.0	4.0	1.0
105	106742001.0	2019-08-02 09:50:20.600			Defence	3.0	3.0	6.0	0.0	1	Team A	Right	DMID	7.0	9.0	1.0	1.0	7.0	7.0	3.0	1.0
106	106742001.0	2019-08-02 09:50:20.700			Defence	3.0	3.0	6.0	0.0	1	Team A	Right	DMID	7.0	9.0	1.0	1.0	7.0	7.0	3.0	1.0
107	106742001.0	2019-08-02 09:50:20.800			Defence	3.0	3.0	6.0	0.0	1	Team A	Right	DMID	7.0	9.0	1.0	1.0	7.0	7.0	3.0	1.0
108	106742001.0	2019-08-02 09:50:20.900			Defence	3.0	1.0	4.0	2.0	1	Team A	Right	DMID	8.0	8.0	1.0	1.0	7.0	7.0	3.0	1.0
109	106742001.0	2019-08-02 09:50:21.000			Defence	3.0	0.0	3.0	3.0	1	Team A	Right	DMID	8.0	8.0	1.0	1.0	7.0	7.0	3.0	1.0
110	106742001.0	2019-08-02 09:50:21.100			Defence	3.0	0.0	3.0	3.0	1	Team A	Right	DMID	8.0	8.0	1.0	1.0	8.0	6.0	3.0	1.0
111	106742001.0	2019-08-02 09:50:21.200			Defence	3.0	0.0	3.0	3.0	1	Team A	Right	DMID	8.0	8.0	1.0	1.0	9.0	5.0	3.0	1.0
112	106742001.0	2019-08-02 09:50:21.300			Defence	2.0	0.0	2.0	2.0	1	Team A	Right	DMID	8.0	8.0	1.0	1.0	9.0	5.0	3.0	1.0
113	106742001.0	2019-08-02 09:50:21.400			Defence	2.0	0.0	2.0	2.0	1	Team A	Right	DMID	8.0	8.0	1.0	1.0	9.0	6.0	2.0	1.0
114	106742001.0	2019-08-02 09:50:21.500			Defence	2.0	0.0	2.0	2.0	1	Team A	Right	DMID	9.0	7.0	1.0	1.0	9.0	6.0	2.0	1.0
115	106742001.0	2019-08-02 09:50:21.600			Defence	2.0	0.0	2.0	2.0	1	Team A	Right	DMID	9.0	7.0	1.0	1.0	9.0	6.0	2.0	1.0
116	106742001.0	2019-08-02 09:50:21.700			Defence	1.0	0.0	1.0	1.0	1	Team A	Right	DMID	9.0	7.0	1.0	1.0	9.0	6.0	2.0	1.0
117	106742001.0	2019-08-02 09:50:21.800			Defence	1.0	0.0	1.0	1.0	1	Team A	Right	DMID	9.0	7.0	1.0	1.0	9.0	6.0	2.0	1.0
118	106742001.0	2019-08-02 09:50:21.900			Defence	1.0	0.0	1.0	1.0	1	Team A	Right	DMID	9.0	7.0	1.0	1.0	9.0	6.0	2.0	1.0
119	106742001.0	2019-08-02 09:50:22.000			Defence	1.0	1.0	2.0	0.0	1	Team A	Right	DMID	9.0	7.0	1.0	1.0	9.0	6.0	2.0	1.0
120	106742001.0	2019-08-02 09:50:22.100			Defence	2.0	1.0	3.0	1.0	1	Team A	Right	DMID	10.0	6.0	1.0	1.0	9.0	6.0	2.0	1.0
121	106742001.0	2019-08-02 09:50:22.200			Defence	3.0	2.0	5.0	1.0	1	Team A	Right	DMID	10.0	6.0	1.0	1.0	9.0	6.0	2.0	1.0
122	106742001.0	2019-08-02 09:50:22.300			Defence	3.0	2.0	5.0	1.0	1	Team A	Right	DMID	10.0	6.0	1.0	1.0	9.0	6.0	2.0	1.0
123	106742001.0	2019-08-02 09:50:22.400			Defence	3.0	3.0	6.0	0.0	1	Team A	Right	DMID	10.0	6.0	1.0	1.0	9.0	6.0	2.0	1.0
124	106742001.0	2019-08-02 09:50:22.500			Defence	4.0	4.0	8.0	0.0	1	Team A	Right	D50	10.0	6.0	1.0	1.0	9.0	6.0	2.0	1.0
125	106742001.0	2019-08-02 09:50:22.600			Defence	5.0	4.0	9.0	1.0	1	Team A	Right	D50	10.0	6.0	1.0	1.0	9.0	6.0	2.0	1.0
126	106742001.0	2019-08-02 09:50:22.700			Defence	5.0	4.0	9.0	1.0	1	Team A	Right	D50	10.0	6.0	1.0	1.0	9.0	6.0	2.0	1.0
127	106742001.0	2019-08-02 09:50:22.800			Defence	4.0	5.0	9.0	-1.0	1	Team A	Right	D50	10.0	6.0	1.0	1.0	9.0	6.0	2.0	1.0
128	106742001.0	2019-08-02 09:50:22.900			Defence	4.0	4.0	8.0	0.0	1	Team A	Right	D50	10.0	6.0	1.0	1.0	9.0	6.0	2.0	1.0
129	106742001.0	2019-08-02 09:50:23.000			Defence	5.0	6.0	11.0	-1.0	1	Team A	Right	D50	10.0	6.0	1.0	1.0	9.0	6.0	2.0	1.0
130	106742001.0	2019-08-02 09:50:23.100			Defence	6.0	7.0	13.0	-1.0	1	Team A	Right	D50	10.0	6.0	1.0	1.0	9.0	6.0	2.0	1.0
131	106742001.0	2019-08-02 09:50:23.200			Defence	6.0	9.0	15.0	-3.0	1	Team A	Right	D50	10.0	6.0	1.0	1.0	10.0	5.0	2.0	1.0
132	106742001.0	2019-08-02 09:50:23.300			Defence	7.0	9.0	16.0	-2.0	1	Team A	Right	D50	10.0	6.0	1.0	1.0	10.0	5.0	2.0	1.0
133	106742001.0	2019-08-02 09:50:23.400			Defence	9.0	9.0	18.0	0.0	1	Team A	Right	D50	10.0	6.0	2.0	0.0	10.0	6.0	1.0	1.0
134	106742001.0	2019-08-02 09:50:23.500	IN50R	610.0	Defence	9.0	9.0	18.0	0.0	1	Team A	Right	D50	10.0	6.0	2.0	0.0	10.0	6.0	1.0	1.0
135	106742001.0	2019-08-02 09:50:23.600			Defence	9.0	9.0	18.0	0.0	1	Team A	Right	D50	10.0	6.0	2.0	0.0	10.0	6.0	1.0	1.0
136	106742001.0	2019-08-02 09:50:23.700			Defence	9.0	9.0	18.0	0.0	1	Team A	Right	D50	11.0	5.0	2.0	0.0	10.0	6.0	1.0	1.0
137	106742001.0	2019-08-02 09:50:23.800			Defence	9.0	9.0	18.0	0.0	1	Team A	Right	D50	11.0	5.0	2.0	0.0	10.0	6.0	1.0	1.0
138	106742001.0	2019-08-02 09:50:23.900			Defence	9.0	9.0	18.0	0.0	1	Team A	Right	D50	11.0	5.0	2.0	0.0	10.0	6.0	1.0	1.0
139	106742001.0	2019-08-02 09:50:24.000			Defence	9.0	9.0	18.0	0.0	1	Team A	Right	D50	11.0	5.0	2.0	0.0	10.0	6.0	1.0	1.0
140	106742001.0	2019-08-02 09:50:24.100			Defence	9.0	9.0	18.0	0.0	1	Team A	Right	D50	11.0	5.0	2.0	0.0	10.0	6.0	1.0	1.0
141	106742001.0	2019-08-02 09:50:24.200			Defence	9.0	9.0	18.0	0.0	1	Team A	Right	D50	11.0	5.0	2.0	0.0	10.0	6.0	1.0	1.0
142	106742001.0	2019-08-02 09:50:24.300			Defence	9.0	10.0	19.0	-1.0	1	Team A	Right	D50	11.0	5.0	2.0	0.0	10.0	6.0	2.0	0.0
143	106742001.0	2019-08-02 09:50:24.400			Defence	10.0	10.0	20.0	0.0	1	Team A	Right	D50	11.0	5.0	2.0	0.0	10.0	6.0	2.0	0.0
144	106742001.0	2019-08-02 09:50:24.500			Defence	11.0	10.0	21.0	1.0	1	Team A	Right	D50	11.0	5.0	2.0	0.0	10.0	6.0	2.0	0.0
145	106742001.0	2019-08-02 09:50:24.600			Defence	11.0	10.0	21.0	1.0	1	Team A	Right	D50	11.0	5.0	2.0	0.0	10.0	6.0	2.0	0.0
146	106742001.0	2019-08-02 09:50:24.700			Defence	11.0	10.0	21.0	1.0	1	Team A	Right	D50	11.0	5.0	2.0	0.0	10.0	6.0	2.0	0.0
147	106742001.0	2019-08-02 09:50:24.800			Defence	11.0	10.0	21.0	1.0	1	Team A	Right	D50	11.0	5.0	2.0	0.0	10.0	6.0	2.0	0.0
148	106742001.0	2019-08-02 09:50:24.900			Defence	11.0	10.0	21.0	1.0	1	Team A	Right	D50	11.0	5.0	2.0	0.0	10.0	6.0	2.0	0.0
149	106742001.0	2019-08-02 09:50:25.000			Defence	11.0	10.0	21.0	1.0	1	Team A	Right	D50	11.0	5.0	2.0	0.0	11.0	5.0	2.0	0.0
150	106742001.0	2019-08-02 09:50:25.100			Defence	11.0	10.0	21.0	1.0	1	Team A	Right	D50	11.0	5.0	2.0	0.0	11.0	5.0	2.0	0.0
151	106742001.0	2019-08-02 09:50:25.200			Defence	11.0	10.0	21.0	1.0	1	Team A	Right	D50	11.0	5.0	2.0	0.0	11.0	5.0	2.0	0.0
152	106742001.0	2019-08-02 09:50:25.300			Defence	11.0	10.0	21.0	1.0	1	Team A	Right	D50	11.0	5.0	2.0	0.0	11.0	5.0	2.0	0.0
153	106742001.0	2019-08-02 09:50:25.400			Defence	11.0	10.0	21.0	1.0	1	Team A	Right	D50	11.0	5.0	2.0	0.0	11.0	5.0	2.0	0.0
154	106742001.0	2019-08-02 09:50:25.500			Defence	11.0	10.0	21.0	1.0	1	Team A	Right	D50	11.0	5.0	2.0	0.0	11.0	5.0	2.0	0.0
155	106742001.0	2019-08-02 09:50:25.600			Defence	11.0	10.0	21.0	1.0	1	Team A	Right	D50	11.0	5.0	2.0	0.0	11.0	5.0	2.0	0.0
156	106742001.0	2019-08-02 09:50:25.700			Defence	11.0	10.0	21.0	1.0	1	Team A	Right	D50	11.0	5.0	2.0	0.0	11.0	5.0	2.0	0.0
157	106742001.0	2019-08-02 09:50:25.800			Defence	11.0	10.0	21.0	1.0	1	Team A	Right	D50	11.0	5.0	2.0	0.0	11.0	5.0	2.0	0.0
158	106742001.0	2019-08-02 09:50:25.900	TACKP	700.0	Defence	11.0	10.0	21.0	1.0	1	Team A	Right	D50	11.0	5.0	2.0	0.0	11.0	5.0	2.0	0.0
159	106742001.0	2019-08-02 09:50:26.000			Defence	11.0	10.0	21.0	1.0	1	Team A	Right	D50	11.0	5.0	2.0	0.0	11.0	5.0	2.0	0.0
160	106742001.0	2019-08-02 09:50:26.100			Defence	11.0	10.0	21.0	1.0	1	Team A	Right	D50	11.0	5.0	2.0	0.0	11.0	5.0	2.0	0.0
161	106742001.0	2019-08-02 09:50:26.200			Defence	11.0	10.0	21.0	1.0	1	Team A	Right	D50	11.0	5.0	2.0	0.0	11.0	5.0	2.0	0.0
162	106742001.0	2019-08-02 09:50:26.300			Defence	11.0	10.0	21.0	1.0	1	Team A	Right	D50	11.0	5.0	2.0	0.0	11.0	5.0	2.0	0.0
163	106742001.0	2019-08-02 09:50:26.400			Defence	11.0	10.0	21.0	1.0	1	Team A	Right	D50	11.0	5.0	2.0	0.0	11.0	5.0	2.0	0.0
164	106742001.0	2019-08-02 09:50:26.500			Defence	11.0	10.0	21.0	1.0	1	Team A	Right	D50	11.0	5.0	2.0	0.0	11.0	5.0	2.0	0.0
165	106742001.0	2019-08-02 09:50:26.600			Defence	11.0	10.0	21.0	1.0	1	Team A	Right	D50	12.0	4.0	2.0	0.0	11.0	5.0	2.0	0.0
166	106742001.0	2019-08-02 09:50:26.700			Defence	10.0	10.0	20.0	0.0	1	Team A	Right	D50	12.0	4.0	2.0	0.0	11.0	5.0	2.0	0.0
167	106742001.0	2019-08-02 09:50:26.800			Defence	10.0	10.0	20.0	0.0	1	Team A	Right	D50	12.0	4.0	2.0	0.0	11.0	5.0	2.0	0.0
168	106742001.0	2019-08-02 09:50:26.900			Defence	10.0	10.0	20.0	0.0	1	Team A	Right	D50	12.0	4.0	2.0	0.0	11.0	5.0	2.0	0.0
169	106742001.0	2019-08-02 09:50:27.000			Defence	10.0	10.0	20.0	0.0	1	Team A	Right	D50	12.0	4.0	2.0	0.0	11.0	5.0	2.0	0.0
170	106742001.0	2019-08-02 09:50:27.100			Defence	10.0	10.0	20.0	0.0	1	Team A	Right	D50	12.0	4.0	2.0	0.0	11.0	5.0	2.0	0.0
171	106742001.0	2019-08-02 09:50:27.200			Defence	10.0	10.0	20.0	0.0	1	Team A	Right	D50	12.0	4.0	2.0	0.0	11.0	5.0	2.0	0.0
172	106742001.0	2019-08-02 09:50:27.300			Defence	10.0	10.0	20.0	0.0	1	Team A	Right	D50	12.0	4.0	2.0	0.0	11.0	5.0	2.0	0.0
173	106742001.0	2019-08-02 09:50:27.400			Defence	10.0	10.0	20.0	0.0	1	Team A	Right	D50	12.0	4.0	2.0	0.0	11.0	5.0	2.0	0.0
174	106742001.0	2019-08-02 09:50:27.500			Defence	10.0	10.0	20.0	0.0	1	Team A	Right	D50	12.0	4.0	2.0	0.0	11.0	5.0	2.0	0.0
175	106742001.0	2019-08-02 09:50:27.600			Defence	10.0	10.0	20.0	0.0	1	Team A	Right	D50	12.0	4.0	2.0	0.0	11.0	5.0	2.0	0.0
176	106742001.0	2019-08-02 09:50:27.700			Defence	10.0	10.0	20.0	0.0	1	Team A	Right	D50	12.0	4.0	2.0	0.0	11.0	5.0	2.0	0.0
177	106742001.0	2019-08-02 09:50:27.800			Defence	10.0	10.0	20.0	0.0	1	Team A	Right	D50	12.0	4.0	2.0	0.0	11.0	5.0	2.0	0.0
178	106742001.0	2019-08-02 09:50:27.900			Defence	10.0	10.0	20.0	0.0	1	Team A	Right	D50	12.0	4.0	2.0	0.0	11.0	5.0	2.0	0.0
179	106742001.0	2019-08-02 09:50:28.000			Defence	9.0	10.0	19.0	-1.0	1	Team A	Right	D50	12.0	4.0	2.0	0.0	11.0	5.0	2.0	0.0
180	106742001.0	2019-08-02 09:50:28.100			Defence	9.0	10.0	19.0	-1.0	1	Team A	Right	D50	12.0	4.0	2.0	0.0	11.0	5.0	2.0	0.0
181	106742001.0	2019-08-02 09:50:28.200			Defence	9.0	10.0	19.0	-1.0	1	Team A	Right	D50	12.0	4.0	2.0	0.0	11.0	5.0	2.0	0.0
182	106742001.0	2019-08-02 09:50:28.300	TACKO	800.0	Defence	9.0	10.0	19.0	-1.0	1	Team A	Right	D50	12.0	4.0	2.0	0.0	11.0	5.0	2.0	0.0
183	106742001.0	2019-08-02 09:50:28.400			Defence	9.0	10.0	19.0	-1.0	1	Team A	Right	D50	12.0	4.0	2.0	0.0	11.0	5.0	2.0	0.0
184	106742001.0	2019-08-02 09:50:28.500			Defence	9.0	10.0	19.0	-1.0	1	Team A	Right	D50	12.0	4.0	2.0	0.0	11.0	5.0	2.0	0.0
185	106742001.0	2019-08-02 09:50:28.600			Defence	9.0	10.0	19.0	-1.0	1	Team A	Right	D50	12.0	4.0	2.0	0.0	12.0	4.0	2.0	0.0
186	106742001.0	2019-08-02 09:50:28.700			Defence	9.0	10.0	19.0	-1.0	1	Team A	Right	D50	12.0	4.0	2.0	0.0	12.0	4.0	2.0	0.0
187	106742001.0	2019-08-02 09:50:28.800			Defence	9.0	10.0	19.0	-1.0	1	Team A	Right	D50	12.0	4.0	2.0	0.0	12.0	4.0	2.0	0.0
188	106742001.0	2019-08-02 09:50:28.900			Defence	9.0	9.0	18.0	0.0	1	Team A	Right	D50	12.0	4.0	2.0	0.0	12.0	4.0	2.0	0.0
189	106742001.0	2019-08-02 09:50:29.000			Defence	9.0	8.0	17.0	1.0	1	Team A	Right	D50	12.0	4.0	2.0	0.0	12.0	4.0	2.0	0.0
190	106742001.0	2019-08-02 09:50:29.100			Defence	9.0	8.0	17.0	1.0	1	Team A	Right	D50	12.0	5.0	1.0	0.0	12.0	4.0	2.0	0.0
191	106742001.0	2019-08-02 09:50:29.200			Defence	9.0	8.0	17.0	1.0	1	Team A	Right	D50	12.0	5.0	1.0	0.0	12.0	4.0	2.0	0.0
192	106742001.0	2019-08-02 09:50:29.300			Defence	9.0	8.0	17.0	1.0	1	Team A	Right	D50	12.0	5.0	1.0	0.0	12.0	4.0	2.0	0.0
193	106742001.0	2019-08-02 09:50:29.400			Defence	9.0	8.0	17.0	1.0	1	Team A	Right	D50	12.0	5.0	1.0	0.0	12.0	4.0	2.0	0.0
194	106742001.0	2019-08-02 09:50:29.500			Defence	10.0	8.0	18.0	2.0	1	Team A	Right	D50	12.0	5.0	1.0	0.0	12.0	4.0	2.0	0.0
195	106742001.0	2019-08-02 09:50:29.600			Defence	10.0	8.0	18.0	2.0	1	Team A	Right	D50	12.0	5.0	1.0	0.0	12.0	4.0	2.0	0.0
196	106742001.0	2019-08-02 09:50:29.700			Defence	10.0	8.0	18.0	2.0	1	Team A	Right	D50	12.0	5.0	1.0	0.0	12.0	4.0	2.0	0.0
197	106742001.0	2019-08-02 09:50:29.800			Defence	10.0	8.0	18.0	2.0	1	Team A	Right	D50	12.0	5.0	1.0	0.0	12.0	4.0	2.0	0.0
198	106742001.0	2019-08-02 09:50:29.900			Defence	10.0	8.0	18.0	2.0	1	Team A	Right	D50	12.0	5.0	1.0	0.0	12.0	4.0	2.0	0.0
199	106742001.0	2019-08-02 09:50:30.000			Defence	9.0	8.0	17.0	1.0	1	Team A	Right	D50	12.0	5.0	1.0	0.0	12.0	4.0	2.0	0.0
200	106742001.0	2019-08-02 09:50:30.100			Defence	8.0	8.0	16.0	0.0	1	Team A	Right	D50	12.0	5.0	1.0	0.0	12.0	4.0	2.0	0.0
201	106742001.0	2019-08-02 09:50:30.200			Defence	8.0	8.0	16.0	0.0	1	Team A	Right	D50	12.0	5.0	1.0	0.0	12.0	5.0	1.0	0.0
202	106742001.0	2019-08-02 09:50:30.300			Defence	8.0	8.0	16.0	0.0	1	Team A	Right	D50	13.0	4.0	1.0	0.0	12.0	5.0	1.0	0.0
203	106742001.0	2019-08-02 09:50:30.400			Defence	8.0	8.0	16.0	0.0	1	Team A	Right	D50	13.0	4.0	1.0	0.0	12.0	5.0	1.0	0.0
204	106742001.0	2019-08-02 09:50:30.500			Defence	8.0	8.0	16.0	0.0	1	Team A	Right	D50	13.0	4.0	1.0	0.0	12.0	5.0	1.0	0.0
205	106742001.0	2019-08-02 09:50:30.600			Defence	8.0	8.0	16.0	0.0	1	Team A	Right	D50	13.0	4.0	1.0	0.0	12.0	5.0	1.0	0.0
206	106742001.0	2019-08-02 09:50:30.700			Defence	8.0	8.0	16.0	0.0	1	Team A	Right	D50	13.0	4.0	1.0	0.0	12.0	5.0	1.0	0.0
207	106742001.0	2019-08-02 09:50:30.800			Defence	8.0	8.0	16.0	0.0	1	Team A	Right	D50	13.0	4.0	1.0	0.0	12.0	5.0	1.0	0.0
208	106742001.0	2019-08-02 09:50:30.900			Defence	8.0	8.0	16.0	0.0	1	Team A	Right	D50	13.0	4.0	1.0	0.0	12.0	5.0	1.0	0.0
209	106742001.0	2019-08-02 09:50:31.000			Defence	8.0	8.0	16.0	0.0	1	Team A	Right	D50	13.0	4.0	1.0	0.0	12.0	5.0	1.0	0.0
210	106742001.0	2019-08-02 09:50:31.100			Defence	8.0	8.0	16.0	0.0	1	Team A	Right	D50	13.0	4.0	1.0	0.0	12.0	5.0	1.0	0.0
211	106742001.0	2019-08-02 09:50:31.200			Defence	8.0	7.0	15.0	1.0	1	Team A	Right	D50	13.0	4.0	1.0	0.0	12.0	5.0	1.0	0.0
212	106742001.0	2019-08-02 09:50:31.300			Defence	8.0	7.0	15.0	1.0	1	Team A	Right	D50	13.0	4.0	1.0	0.0	12.0	5.0	1.0	0.0
213	106742001.0	2019-08-02 09:50:31.400			Defence	8.0	7.0	15.0	1.0	1	Team A	Right	D50	13.0	4.0	1.0	0.0	12.0	5.0	1.0	0.0
214	106742001.0	2019-08-02 09:50:31.500			Defence	8.0	7.0	15.0	1.0	1	Team A	Right	D50	13.0	4.0	1.0	0.0	12.0	5.0	1.0	0.0
215	106742001.0	2019-08-02 09:50:31.600			Defence	8.0	7.0	15.0	1.0	1	Team A	Right	D50	13.0	4.0	1.0	0.0	12.0	5.0	1.0	0.0
216	106742001.0	2019-08-02 09:50:31.700			Defence	8.0	8.0	16.0	0.0	1	Team A	Right	D50	13.0	4.0	1.0	0.0	12.0	5.0	1.0	0.0
217	106742001.0	2019-08-02 09:50:31.800			Defence	8.0	8.0	16.0	0.0	1	Team A	Right	D50	13.0	4.0	1.0	0.0	12.0	5.0	1.0	0.0
218	106742001.0	2019-08-02 09:50:31.900			Defence	8.0	8.0	16.0	0.0	1	Team A	Right	D50	13.0	4.0	1.0	0.0	12.0	5.0	1.0	0.0
219	106742001.0	2019-08-02 09:50:32.000	GEHAO	900.0	Offence	8.0	8.0	16.0	0.0	1	Team A	Right	D50	13.0	4.0	1.0	0.0	12.0	5.0	1.0	0.0
220	106742001.0	2019-08-02 09:50:32.100			Offence	8.0	8.0	16.0	0.0	1	Team A	Right	D50	13.0	4.0	1.0	0.0	12.0	5.0	1.0	0.0
221	106742001.0	2019-08-02 09:50:32.200			Offence	8.0	8.0	16.0	0.0	1	Team A	Right	D50	13.0	4.0	1.0	0.0	12.0	5.0	1.0	0.0
222	106742001.0	2019-08-02 09:50:32.300			Offence	8.0	8.0	16.0	0.0	1	Team A	Right	D50	13.0	4.0	1.0	0.0	12.0	5.0	1.0	0.0
223	106742001.0	2019-08-02 09:50:32.400			Offence	8.0	8.0	16.0	0.0	1	Team A	Right	D50	13.0	4.0	1.0	0.0	12.0	5.0	1.0	0.0
224	106742001.0	2019-08-02 09:50:32.500	KKCL	1000.0	Offence	8.0	8.0	16.0	0.0	1	Team A	Right	D50	13.0	4.0	1.0	0.0	12.0	5.0	1.0	0.0
225	106742001.0	2019-08-02 09:50:32.600			Offence	8.0	9.0	17.0	-1.0	1	Team A	Right	D50	13.0	4.0	1.0	0.0	12.0	5.0	1.0	0.0
226	106742001.0	2019-08-02 09:50:32.700			Offence	8.0	9.0	17.0	-1.0	1	Team A	Right	D50	13.0	4.0	1.0	0.0	12.0	5.0	1.0	0.0
227	106742001.0	2019-08-02 09:50:32.800			Offence	8.0	9.0	17.0	-1.0	1	Team A	Right	D50	12.0	5.0	1.0	0.0	12.0	5.0	1.0	0.0
228	106742001.0	2019-08-02 09:50:32.900			Offence	8.0	9.0	17.0	-1.0	1	Team A	Right	D50	12.0	5.0	1.0	0.0	12.0	5.0	1.0	0.0
229	106742001.0	2019-08-02 09:50:33.000			Offence	8.0	8.0	16.0	0.0	1	Team A	Right	D50	12.0	5.0	1.0	0.0	12.0	5.0	1.0	0.0
230	106742001.0	2019-08-02 09:50:33.100			Offence	7.0	8.0	15.0	-1.0	1	Team A	Right	D50	12.0	5.0	1.0	0.0	12.0	5.0	1.0	0.0
231	106742001.0	2019-08-02 09:50:33.200			Offence	6.0	8.0	14.0	-2.0	1	Team A	Right	D50	12.0	5.0	1.0	0.0	12.0	5.0	1.0	0.0
232	106742001.0	2019-08-02 09:50:33.300			Offence	5.0	8.0	13.0	-3.0	1	Team A	Right	D50	12.0	5.0	1.0	0.0	12.0	5.0	1.0	0.0
233	106742001.0	2019-08-02 09:50:33.400			Offence	4.0	8.0	12.0	-4.0	1	Team A	Right	D50	12.0	5.0	1.0	0.0	12.0	5.0	1.0	0.0
234	106742001.0	2019-08-02 09:50:33.500			Offence	4.0	6.0	10.0	-2.0	1	Team A	Right	D50	12.0	5.0	1.0	0.0	12.0	5.0	1.0	0.0
235	106742001.0	2019-08-02 09:50:33.600			Offence	3.0	7.0	10.0	-4.0	1	Team A	Right	D50	13.0	4.0	1.0	0.0	12.0	5.0	1.0	0.0
236	106742001.0	2019-08-02 09:50:33.700			Offence	1.0	7.0	8.0	-6.0	1	Team A	Right	D50	13.0	4.0	1.0	0.0	12.0	5.0	1.0	0.0
237	106742001.0	2019-08-02 09:50:33.800			Offence	2.0	6.0	8.0	-4.0	1	Team A	Right	D50	13.0	4.0	1.0	0.0	12.0	5.0	1.0	0.0
238	106742001.0	2019-08-02 09:50:33.900			Offence	2.0	6.0	8.0	-4.0	1	Team A	Right	D50	13.0	4.0	1.0	0.0	12.0	5.0	1.0	0.0
239	106742001.0	2019-08-02 09:50:34.000			Offence	2.0	4.0	6.0	-2.0	1	Team A	Right	D50	13.0	4.0	1.0	0.0	12.0	5.0	1.0	0.0
240	106742001.0	2019-08-02 09:50:34.100			Offence	2.0	4.0	6.0	-2.0	1	Team A	Right	D50	14.0	3.0	1.0	0.0	12.0	5.0	1.0	0.0
241	106742001.0	2019-08-02 09:50:34.200			Offence	2.0	4.0	6.0	-2.0	1	Team A	Right	D50	14.0	3.0	1.0	0.0	12.0	5.0	1.0	0.0
242	106742001.0	2019-08-02 09:50:34.300			Offence	2.0	2.0	4.0	0.0	1	Team A	Right	D50	14.0	3.0	1.0	0.0	12.0	5.0	1.0	0.0
243	106742001.0	2019-08-02 09:50:34.400	OGATH	1100.0	Defence	2.0	2.0	4.0	0.0	1	Team A	Right	D50	14.0	3.0	1.0	0.0	12.0	5.0	1.0	0.0
244	106742001.0	2019-08-02 09:50:34.500			Defence	2.0	4.0	6.0	-2.0	1	Team A	Right	D50	14.0	3.0	1.0	0.0	12.0	5.0	1.0	0.0
245	106742001.0	2019-08-02 09:50:34.600			Defence	2.0	4.0	6.0	-2.0	1	Team A	Right	D50	14.0	3.0	1.0	0.0	12.0	5.0	1.0	0.0
246	106742001.0	2019-08-02 09:50:34.700			Defence	2.0	5.0	7.0	-3.0	1	Team A	Right	D50	14.0	3.0	1.0	0.0	12.0	5.0	1.0	0.0
247	106742001.0	2019-08-02 09:50:34.800	HBEF	1210.0	Defence	2.0	6.0	8.0	-4.0	1	Team A	Right	D50	14.0	3.0	1.0	0.0	12.0	5.0	1.0	0.0
248	106742001.0	2019-08-02 09:50:34.900			Defence	2.0	7.0	9.0	-5.0	1	Team A	Right	D50	14.0	3.0	1.0	0.0	12.0	5.0	1.0	0.0
249	106742001.0	2019-08-02 09:50:35.000			Defence	2.0	7.0	9.0	-5.0	1	Team A	Right	D50	14.0	3.0	1.0	0.0	12.0	5.0	1.0	0.0
250	106742001.0	2019-08-02 09:50:35.100			Defence	2.0	7.0	9.0	-5.0	1	Team A	Right	D50	14.0	3.0	1.0	0.0	12.0	5.0	1.0	0.0
251	106742001.0	2019-08-02 09:50:35.200			Defence	1.0	6.0	7.0	-5.0	1	Team A	Right	D50	14.0	3.0	1.0	0.0	12.0	5.0	1.0	0.0
252	106742001.0	2019-08-02 09:50:35.300	HBRE	1300.0	Defence	2.0	6.0	8.0	-4.0	1	Team A	Right	D50	14.0	3.0	1.0	0.0	12.0	5.0	1.0	0.0
253	106742001.0	2019-08-02 09:50:35.400			Defence	3.0	6.0	9.0	-3.0	1	Team A	Right	D50	14.0	3.0	1.0	0.0	12.0	5.0	1.0	0.0
254	106742001.0	2019-08-02 09:50:35.500			Defence	4.0	6.0	10.0	-2.0	1	Team A	Right	D50	14.0	3.0	1.0	0.0	12.0	5.0	1.0	0.0
255	106742001.0	2019-08-02 09:50:35.600			Defence	4.0	6.0	10.0	-2.0	1	Team A	Right	D50	14.0	3.0	1.0	0.0	12.0	5.0	1.0	0.0
256	106742001.0	2019-08-02 09:50:35.700			Defence	4.0	6.0	10.0	-2.0	1	Team A	Right	D50	14.0	3.0	1.0	0.0	12.0	5.0	1.0	0.0
257	106742001.0	2019-08-02 09:50:35.800			Defence	4.0	6.0	10.0	-2.0	1	Team A	Right	D50	14.0	3.0	1.0	0.0	11.0	6.0	1.0	0.0
258	106742001.0	2019-08-02 09:50:35.900			Defence	4.0	6.0	10.0	-2.0	1	Team A	Right	D50	14.0	3.0	1.0	0.0	10.0	7.0	1.0	0.0
259	106742001.0	2019-08-02 09:50:36.000			Defence	4.0	6.0	10.0	-2.0	1	Team A	Right	D50	14.0	3.0	1.0	0.0	11.0	6.0	1.0	0.0
260	106742001.0	2019-08-02 09:50:36.100			Defence	5.0	6.0	11.0	-1.0	1	Team A	Right	D50	14.0	3.0	1.0	0.0	11.0	6.0	1.0	0.0
261	106742001.0	2019-08-02 09:50:36.200			Defence	5.0	6.0	11.0	-1.0	1	Team A	Right	D50	14.0	3.0	1.0	0.0	11.0	6.0	1.0	0.0
262	106742001.0	2019-08-02 09:50:36.300			Defence	5.0	6.0	11.0	-1.0	1	Team A	Right	D50	14.0	3.0	1.0	0.0	11.0	6.0	1.0	0.0
263	106742001.0	2019-08-02 09:50:36.400			Defence	5.0	6.0	11.0	-1.0	1	Team A	Right	D50	14.0	3.0	1.0	0.0	11.0	6.0	1.0	0.0
264	106742001.0	2019-08-02 09:50:36.500			Defence	5.0	6.0	11.0	-1.0	1	Team A	Right	D50	14.0	3.0	1.0	0.0	11.0	6.0	1.0	0.0
265	106742001.0	2019-08-02 09:50:36.600	KKCL	1400.0	Defence	5.0	6.0	11.0	-1.0	1	Team A	Right	D50	14.0	3.0	1.0	0.0	11.0	6.0	1.0	0.0
266	106742001.0	2019-08-02 09:50:36.700			Defence	5.0	6.0	11.0	-1.0	1	Team A	Right	D50	14.0	3.0	1.0	0.0	11.0	6.0	1.0	0.0
267	106742001.0	2019-08-02 09:50:36.800			Defence	5.0	5.0	10.0	0.0	1	Team A	Right	D50	14.0	3.0	1.0	0.0	11.0	6.0	1.0	0.0
268	106742001.0	2019-08-02 09:50:36.900			Defence	5.0	6.0	11.0	-1.0	1	Team A	Right	D50	14.0	3.0	1.0	0.0	11.0	6.0	1.0	0.0
269	106742001.0	2019-08-02 09:50:37.000			Defence	5.0	4.0	9.0	1.0	1	Team A	Right	D50	14.0	4.0	0.0	0.0	11.0	6.0	1.0	0.0
270	106742001.0	2019-08-02 09:50:37.100			Defence	6.0	4.0	10.0	2.0	1	Team A	Right	D50	14.0	4.0	0.0	0.0	11.0	6.0	1.0	0.0
271	106742001.0	2019-08-02 09:50:37.200			Defence	6.0	4.0	10.0	2.0	1	Team A	Right	D50	14.0	4.0	0.0	0.0	11.0	6.0	1.0	0.0
272	106742001.0	2019-08-02 09:50:37.300			Defence	6.0	3.0	9.0	3.0	1	Team A	Right	D50	14.0	4.0	0.0	0.0	11.0	6.0	1.0	0.0
273	106742001.0	2019-08-02 09:50:37.400			Defence	4.0	2.0	6.0	2.0	1	Team A	Right	D50	14.0	4.0	0.0	0.0	11.0	6.0	1.0	0.0
274	106742001.0	2019-08-02 09:50:37.500			Defence	3.0	2.0	5.0	1.0	1	Team A	Right	D50	14.0	4.0	0.0	0.0	11.0	6.0	1.0	0.0
275	106742001.0	2019-08-02 09:50:37.600			Defence	3.0	3.0	6.0	0.0	1	Team A	Right	D50	14.0	4.0	0.0	0.0	11.0	6.0	1.0	0.0
276	106742001.0	2019-08-02 09:50:37.700			Defence	2.0	3.0	5.0	-1.0	1	Team A	Right	D50	14.0	4.0	0.0	0.0	11.0	6.0	1.0	0.0
277	106742001.0	2019-08-02 09:50:37.800			Defence	2.0	4.0	6.0	-2.0	1	Team A	Right	D50	14.0	4.0	0.0	0.0	11.0	6.0	1.0	0.0
278	106742001.0	2019-08-02 09:50:37.900			Defence	1.0	4.0	5.0	-3.0	1	Team A	Right	D50	14.0	4.0	0.0	0.0	11.0	6.0	1.0	0.0
279	106742001.0	2019-08-02 09:50:38.000			Defence	1.0	4.0	5.0	-3.0	1	Team A	Right	D50	14.0	4.0	0.0	0.0	11.0	6.0	1.0	0.0
280	106742001.0	2019-08-02 09:50:38.100			Defence	2.0	3.0	5.0	-1.0	1	Team A	Right	D50	14.0	4.0	0.0	0.0	11.0	6.0	1.0	0.0
281	106742001.0	2019-08-02 09:50:38.200			Defence	2.0	2.0	4.0	0.0	1	Team A	Right	D50	14.0	4.0	0.0	0.0	11.0	6.0	1.0	0.0
282	106742001.0	2019-08-02 09:50:38.300			Defence	3.0	2.0	5.0	1.0	1	Team A	Right	D50	14.0	4.0	0.0	0.0	11.0	6.0	1.0	0.0
283	106742001.0	2019-08-02 09:50:38.400			Defence	3.0	2.0	5.0	1.0	1	Team A	Right	D50	14.0	4.0	0.0	0.0	11.0	6.0	1.0	0.0
284	106742001.0	2019-08-02 09:50:38.500			Defence	3.0	2.0	5.0	1.0	1	Team A	Right	D50	14.0	4.0	0.0	0.0	11.0	6.0	1.0	0.0
285	106742001.0	2019-08-02 09:50:38.600			Defence	2.0	2.0	4.0	0.0	1	Team A	Right	D50	14.0	4.0	0.0	0.0	11.0	6.0	1.0	0.0
286	106742001.0	2019-08-02 09:50:38.700			Defence	2.0	3.0	5.0	-1.0	1	Team A	Right	D50	14.0	4.0	0.0	0.0	11.0	6.0	1.0	0.0
287	106742001.0	2019-08-02 09:50:38.800			Defence	2.0	3.0	5.0	-1.0	1	Team A	Right	D50	14.0	4.0	0.0	0.0	11.0	6.0	1.0	0.0
288	106742001.0	2019-08-02 09:50:38.900			Defence	2.0	3.0	5.0	-1.0	1	Team A	Right	D50	14.0	4.0	0.0	0.0	10.0	7.0	1.0	0.0
289	106742001.0	2019-08-02 09:50:39.000			Defence	3.0	3.0	6.0	0.0	1	Team A	Right	D50	14.0	4.0	0.0	0.0	10.0	7.0	1.0	0.0
290	106742001.0	2019-08-02 09:50:39.100			Defence	3.0	3.0	6.0	0.0	1	Team A	Right	D50	14.0	4.0	0.0	0.0	10.0	7.0	1.0	0.0
291	106742001.0	2019-08-02 09:50:39.200	MAUNO	1600.0	Offence	3.0	3.0	6.0	0.0	1	Team A	Right	D50	14.0	4.0	0.0	0.0	10.0	7.0	1.0	0.0
292	106742001.0	2019-08-02 09:50:39.300			Offence	3.0	3.0	6.0	0.0	1	Team A	Right	D50	14.0	4.0	0.0	0.0	10.0	7.0	1.0	0.0
293	106742001.0	2019-08-02 09:50:39.400			Offence	3.0	3.0	6.0	0.0	1	Team A	Right	D50	14.0	4.0	0.0	0.0	10.0	7.0	1.0	0.0
294	106742001.0	2019-08-02 09:50:39.500			Offence	3.0	3.0	6.0	0.0	1	Team A	Right	D50	14.0	4.0	0.0	0.0	10.0	7.0	1.0	0.0
295	106742001.0	2019-08-02 09:50:39.600			Offence	3.0	3.0	6.0	0.0	1	Team A	Right	D50	14.0	4.0	0.0	0.0	10.0	7.0	1.0	0.0
296	106742001.0	2019-08-02 09:50:39.700			Offence	3.0	3.0	6.0	0.0	1	Team A	Right	D50	13.0	5.0	0.0	0.0	10.0	7.0	1.0	0.0
297	106742001.0	2019-08-02 09:50:39.800			Offence	3.0	3.0	6.0	0.0	1	Team A	Right	D50	13.0	5.0	0.0	0.0	10.0	7.0	1.0	0.0
298	106742001.0	2019-08-02 09:50:39.900			Offence	3.0	3.0	6.0	0.0	1	Team A	Right	D50	13.0	5.0	0.0	0.0	10.0	7.0	1.0	0.0
299	106742001.0	2019-08-02 09:50:40.000			Offence	3.0	3.0	6.0	0.0	1	Team A	Right	D50	13.0	5.0	0.0	0.0	11.0	6.0	1.0	0.0
300	106742001.0	2019-08-02 09:50:40.100			Offence	3.0	3.0	6.0	0.0	1	Team A	Right	D50	13.0	5.0	0.0	0.0	11.0	6.0	1.0	0.0
301	106742001.0	2019-08-02 09:50:40.200			Offence	3.0	3.0	6.0	0.0	1	Team A	Right	D50	13.0	5.0	0.0	0.0	11.0	6.0	1.0	0.0
302	106742001.0	2019-08-02 09:50:40.300			Offence	3.0	3.0	6.0	0.0	1	Team A	Right	D50	13.0	5.0	0.0	0.0	11.0	6.0	1.0	0.0
303	106742001.0	2019-08-02 09:50:40.400			Offence	3.0	2.0	5.0	1.0	1	Team A	Right	D50	13.0	5.0	0.0	0.0	11.0	6.0	1.0	0.0
304	106742001.0	2019-08-02 09:50:40.500			Offence	3.0	2.0	5.0	1.0	1	Team A	Right	D50	13.0	5.0	0.0	0.0	11.0	6.0	1.0	0.0
305	106742001.0	2019-08-02 09:50:40.600	HBEF	1810.0	Offence	3.0	2.0	5.0	1.0	1	Team A	Right	D50	13.0	5.0	0.0	0.0	11.0	6.0	1.0	0.0
306	106742001.0	2019-08-02 09:50:40.700			Offence	3.0	1.0	4.0	2.0	1	Team A	Right	D50	13.0	5.0	0.0	0.0	11.0	6.0	1.0	0.0
307	106742001.0	2019-08-02 09:50:40.800			Offence	3.0	1.0	4.0	2.0	1	Team A	Right	D50	13.0	5.0	0.0	0.0	11.0	6.0	1.0	0.0
308	106742001.0	2019-08-02 09:50:40.900			Offence	3.0	1.0	4.0	2.0	1	Team A	Right	D50	13.0	5.0	0.0	0.0	11.0	6.0	1.0	0.0
309	106742001.0	2019-08-02 09:50:41.000	HBRE	1900.0	Offence	2.0	1.0	3.0	1.0	1	Team A	Right	D50	13.0	5.0	0.0	0.0	11.0	6.0	1.0	0.0
310	106742001.0	2019-08-02 09:50:41.100			Offence	2.0	1.0	3.0	1.0	1	Team A	Right	D50	13.0	5.0	0.0	0.0	11.0	6.0	1.0	0.0
311	106742001.0	2019-08-02 09:50:41.200			Offence	2.0	1.0	3.0	1.0	1	Team A	Right	D50	13.0	5.0	0.0	0.0	11.0	6.0	1.0	0.0
312	106742001.0	2019-08-02 09:50:41.300			Offence	2.0	1.0	3.0	1.0	1	Team A	Right	D50	13.0	5.0	0.0	0.0	11.0	6.0	1.0	0.0
313	106742001.0	2019-08-02 09:50:41.400			Offence	2.0	1.0	3.0	1.0	1	Team A	Right	D50	13.0	5.0	0.0	0.0	11.0	6.0	1.0	0.0
314	106742001.0	2019-08-02 09:50:41.500			Offence	2.0	1.0	3.0	1.0	1	Team A	Right	D50	13.0	5.0	0.0	0.0	11.0	6.0	1.0	0.0
315	106742001.0	2019-08-02 09:50:41.600			Offence	2.0	1.0	3.0	1.0	1	Team A	Right	D50	13.0	5.0	0.0	0.0	11.0	6.0	1.0	0.0
316	106742001.0	2019-08-02 09:50:41.700			Offence	2.0	1.0	3.0	1.0	1	Team A	Right	D50	13.0	5.0	0.0	0.0	11.0	6.0	1.0	0.0
317	106742001.0	2019-08-02 09:50:41.800			Offence	2.0	1.0	3.0	1.0	1	Team A	Right	D50	13.0	5.0	0.0	0.0	11.0	6.0	1.0	0.0
318	106742001.0	2019-08-02 09:50:41.900			Offence	2.0	1.0	3.0	1.0	1	Team A	Right	D50	13.0	5.0	0.0	0.0	11.0	6.0	1.0	0.0
319	106742001.0	2019-08-02 09:50:42.000			Offence	2.0	1.0	3.0	1.0	1	Team A	Right	D50	12.0	5.0	0.0	0.0	11.0	6.0	1.0	0.0
320	106742001.0	2019-08-02 09:50:42.100			Offence	2.0	1.0	3.0	1.0	1	Team A	Right	D50	12.0	5.0	0.0	0.0	11.0	6.0	1.0	0.0
321	106742001.0	2019-08-02 09:50:42.200			Offence	2.0	1.0	3.0	1.0	1	Team A	Right	D50	12.0	5.0	0.0	0.0	10.0	7.0	1.0	0.0
322	106742001.0	2019-08-02 09:50:42.300			Offence	1.0	1.0	2.0	0.0	1	Team A	Right	D50	12.0	5.0	0.0	0.0	10.0	7.0	1.0	0.0
323	106742001.0	2019-08-02 09:50:42.400			Offence	1.0	1.0	2.0	0.0	1	Team A	Right	D50	12.0	5.0	0.0	0.0	10.0	7.0	1.0	0.0
324	106742001.0	2019-08-02 09:50:42.500			Offence	1.0	1.0	2.0	0.0	1	Team A	Right	D50	12.0	5.0	0.0	0.0	10.0	7.0	1.0	0.0
325	106742001.0	2019-08-02 09:50:42.600			Offence	1.0	1.0	2.0	0.0	1	Team A	Right	D50	12.0	5.0	0.0	0.0	10.0	7.0	1.0	0.0
326	106742001.0	2019-08-02 09:50:42.700			Offence	1.0	1.0	2.0	0.0	1	Team A	Right	D50	12.0	5.0	0.0	0.0	10.0	7.0	1.0	0.0
327	106742001.0	2019-08-02 09:50:42.800			Offence	1.0	1.0	2.0	0.0	1	Team A	Right	D50	12.0	5.0	0.0	0.0	10.0	7.0	1.0	0.0
328	106742001.0	2019-08-02 09:50:42.900			Offence	1.0	1.0	2.0	0.0	1	Team A	Right		12.0	5.0	0.0	0.0	10.0	7.0	1.0	0.0
329	106742001.0	2019-08-02 09:50:43.000			Offence	1.0	1.0	2.0	0.0	1	Team A	Right		12.0	5.0	0.0	0.0	10.0	7.0	1.0	0.0
330	106742001.0	2019-08-02 09:50:43.100	KKLO	2000.0	Offence	1.0	1.0	2.0	0.0	1	Team A	Right		11.0	6.0	0.0	0.0	10.0	7.0	1.0	0.0
331	106742001.0	2019-08-02 09:50:43.200			Offence	1.0	1.0	2.0	0.0	1	Team A	Right	D50	11.0	6.0	0.0	0.0	10.0	7.0	1.0	0.0
332	106742001.0	2019-08-02 09:50:43.300			Offence	1.0	1.0	2.0	0.0	1	Team A	Right	D50	10.0	7.0	0.0	0.0	10.0	7.0	1.0	0.0
333	106742001.0	2019-08-02 09:50:43.400			Offence	1.0	1.0	2.0	0.0	1	Team A	Right	D50	10.0	7.0	0.0	0.0	10.0	7.0	1.0	0.0
334	106742001.0	2019-08-02 09:50:43.500			Offence	1.0	1.0	2.0	0.0	1	Team A	Right	D50	9.0	8.0	0.0	0.0	10.0	7.0	1.0	0.0
335	106742001.0	2019-08-02 09:50:43.600			Offence	1.0	1.0	2.0	0.0	1	Team A	Right	D50	9.0	8.0	0.0	0.0	10.0	7.0	1.0	0.0
336	106742001.0	2019-08-02 09:50:43.700			Offence	1.0	1.0	2.0	0.0	1	Team A	Right	D50	9.0	8.0	0.0	0.0	9.0	8.0	1.0	0.0
337	106742001.0	2019-08-02 09:50:43.800			Offence	1.0	1.0	2.0	0.0	1	Team A	Right	D50	9.0	8.0	0.0	0.0	9.0	8.0	1.0	0.0
338	106742001.0	2019-08-02 09:50:43.900			Offence	1.0	0.0	1.0	1.0	1	Team A	Right	D50	9.0	8.0	0.0	0.0	9.0	8.0	1.0	0.0
339	106742001.0	2019-08-02 09:50:44.000			Offence	1.0	1.0	2.0	0.0	1	Team A	Right	D50	10.0	8.0	0.0	0.0	9.0	8.0	1.0	0.0
340	106742001.0	2019-08-02 09:50:44.100			Offence	1.0	1.0	2.0	0.0	1	Team A	Right	D50	10.0	8.0	0.0	0.0	9.0	8.0	1.0	0.0
341	106742001.0	2019-08-02 09:50:44.200			Offence	1.0	1.0	2.0	0.0	1	Team A	Right	D50	10.0	7.0	1.0	0.0	9.0	8.0	1.0	0.0
342	106742001.0	2019-08-02 09:50:44.300			Offence	2.0	1.0	3.0	1.0	1	Team A	Right	D50	10.0	7.0	1.0	0.0	9.0	8.0	1.0	0.0
343	106742001.0	2019-08-02 09:50:44.400			Offence	2.0	1.0	3.0	1.0	1	Team A	Right	DMID	10.0	7.0	1.0	0.0	9.0	8.0	1.0	0.0
344	106742001.0	2019-08-02 09:50:44.500			Offence	2.0	1.0	3.0	1.0	1	Team A	Right	DMID	9.0	8.0	1.0	0.0	9.0	8.0	1.0	0.0
345	106742001.0	2019-08-02 09:50:44.600			Offence	2.0	1.0	3.0	1.0	1	Team A	Right	DMID	9.0	8.0	1.0	0.0	9.0	8.0	1.0	0.0
346	106742001.0	2019-08-02 09:50:44.700			Offence	2.0	1.0	3.0	1.0	1	Team A	Right	DMID	9.0	8.0	1.0	0.0	9.0	8.0	1.0	0.0
347	106742001.0	2019-08-02 09:50:44.800			Offence	2.0	1.0	3.0	1.0	1	Team A	Right	DMID	9.0	8.0	1.0	0.0	9.0	8.0	1.0	0.0
348	106742001.0	2019-08-02 09:50:44.900			Offence	2.0	1.0	3.0	1.0	1	Team A	Right	DMID	9.0	8.0	1.0	0.0	8.0	9.0	1.0	0.0
349	106742001.0	2019-08-02 09:50:45.000			Offence	2.0	1.0	3.0	1.0	1	Team A	Right	DMID	9.0	8.0	1.0	0.0	8.0	9.0	1.0	0.0
350	106742001.0	2019-08-02 09:50:45.100			Offence	2.0	1.0	3.0	1.0	1	Team A	Right	DMID	9.0	8.0	1.0	0.0	7.0	10.0	1.0	0.0
351	106742001.0	2019-08-02 09:50:45.200			Offence	3.0	2.0	5.0	1.0	1	Team A	Right	DMID	9.0	8.0	1.0	0.0	7.0	10.0	1.0	0.0
352	106742001.0	2019-08-02 09:50:45.300			Offence	3.0	2.0	5.0	1.0	1	Team A	Right	DMID	9.0	8.0	1.0	0.0	7.0	10.0	1.0	0.0
353	106742001.0	2019-08-02 09:50:45.400			Offence	3.0	3.0	6.0	0.0	1	Team A	Right	DMID	8.0	9.0	1.0	0.0	6.0	11.0	1.0	0.0
354	106742001.0	2019-08-02 09:50:45.500			Offence	2.0	3.0	5.0	-1.0	1	Team A	Right	DMID	8.0	9.0	1.0	0.0	6.0	11.0	1.0	0.0
355	106742001.0	2019-08-02 09:50:45.600			Offence	2.0	3.0	5.0	-1.0	1	Team A	Right	DMID	8.0	9.0	1.0	0.0	6.0	11.0	1.0	0.0
356	106742001.0	2019-08-02 09:50:45.700	MACOO	2300.0	Offence	2.0	2.0	4.0	0.0	1	Team A	Right	DMID	8.0	9.0	1.0	0.0	6.0	11.0	1.0	0.0
357	106742001.0	2019-08-02 09:50:45.800			Defence	2.0	3.0	5.0	-1.0	1	Team A	Right	DMID	8.0	9.0	1.0	0.0	6.0	11.0	1.0	0.0
358	106742001.0	2019-08-02 09:50:45.900			Defence	2.0	4.0	6.0	-2.0	1	Team A	Right	DMID	8.0	9.0	1.0	0.0	6.0	11.0	1.0	0.0
359	106742001.0	2019-08-02 09:50:46.000			Defence	2.0	4.0	6.0	-2.0	1	Team A	Right	DMID	8.0	9.0	1.0	0.0	6.0	11.0	1.0	0.0
360	106742001.0	2019-08-02 09:50:46.100			Defence	2.0	4.0	6.0	-2.0	1	Team A	Right	DMID	8.0	9.0	1.0	0.0	6.0	11.0	1.0	0.0
361	106742001.0	2019-08-02 09:50:46.200			Defence	2.0	4.0	6.0	-2.0	1	Team A	Right	DMID	8.0	9.0	1.0	0.0	6.0	11.0	1.0	0.0
362	106742001.0	2019-08-02 09:50:46.300			Defence	2.0	4.0	6.0	-2.0	1	Team A	Right	DMID	8.0	9.0	1.0	0.0	6.0	11.0	1.0	0.0
363	106742001.0	2019-08-02 09:50:46.400			Defence	2.0	4.0	6.0	-2.0	1	Team A	Right	DMID	7.0	10.0	1.0	0.0	6.0	11.0	1.0	0.0
364	106742001.0	2019-08-02 09:50:46.500			Defence	2.0	4.0	6.0	-2.0	1	Team A	Right	DMID	7.0	10.0	1.0	0.0	6.0	11.0	1.0	0.0
365	106742001.0	2019-08-02 09:50:46.600			Defence	2.0	4.0	6.0	-2.0	1	Team A	Right	DMID	7.0	10.0	1.0	0.0	6.0	11.0	1.0	0.0
366	106742001.0	2019-08-02 09:50:46.700			Defence	2.0	4.0	6.0	-2.0	1	Team A	Right	DMID	7.0	10.0	1.0	0.0	6.0	11.0	1.0	0.0
367	106742001.0	2019-08-02 09:50:46.800			Defence	2.0	4.0	6.0	-2.0	1	Team A	Right	DMID	7.0	10.0	1.0	0.0	6.0	11.0	1.0	0.0
368	106742001.0	2019-08-02 09:50:46.900			Defence	2.0	4.0	6.0	-2.0	1	Team A	Right	DMID	7.0	10.0	1.0	0.0	6.0	11.0	1.0	0.0
369	106742001.0	2019-08-02 09:50:47.000			Defence	2.0	4.0	6.0	-2.0	1	Team A	Right	DMID	6.0	11.0	1.0	0.0	6.0	11.0	1.0	0.0
370	106742001.0	2019-08-02 09:50:47.100			Defence	2.0	4.0	6.0	-2.0	1	Team A	Right	DMID	6.0	11.0	1.0	0.0	6.0	11.0	1.0	0.0
371	106742001.0	2019-08-02 09:50:47.200			Defence	2.0	4.0	6.0	-2.0	1	Team A	Right	DMID	6.0	11.0	1.0	0.0	6.0	11.0	1.0	0.0
372	106742001.0	2019-08-02 09:50:47.300			Defence	2.0	4.0	6.0	-2.0	1	Team A	Right	DMID	6.0	11.0	1.0	0.0	6.0	11.0	1.0	0.0
373	106742001.0	2019-08-02 09:50:47.400			Defence	3.0	4.0	7.0	-1.0	1	Team A	Right	DMID	6.0	11.0	1.0	0.0	6.0	11.0	1.0	0.0
374	106742001.0	2019-08-02 09:50:47.500			Defence	3.0	4.0	7.0	-1.0	1	Team A	Right	DMID	6.0	11.0	1.0	0.0	6.0	11.0	1.0	0.0
375	106742001.0	2019-08-02 09:50:47.600			Defence	3.0	4.0	7.0	-1.0	1	Team A	Right	DMID	6.0	11.0	1.0	0.0	6.0	11.0	1.0	0.0
376	106742001.0	2019-08-02 09:50:47.700			Defence	3.0	4.0	7.0	-1.0	1	Team A	Right	DMID	6.0	11.0	1.0	0.0	6.0	11.0	1.0	0.0
377	106742001.0	2019-08-02 09:50:47.800			Defence	3.0	4.0	7.0	-1.0	1	Team A	Right	DMID	7.0	10.0	1.0	0.0	6.0	11.0	1.0	0.0
378	106742001.0	2019-08-02 09:50:47.900			Defence	3.0	4.0	7.0	-1.0	1	Team A	Right	DMID	7.0	10.0	1.0	0.0	6.0	11.0	1.0	0.0
379	106742001.0	2019-08-02 09:50:48.000			Defence	3.0	4.0	7.0	-1.0	1	Team A	Right	DMID	7.0	10.0	1.0	0.0	6.0	11.0	1.0	0.0
380	106742001.0	2019-08-02 09:50:48.100			Defence	2.0	4.0	6.0	-2.0	1	Team A	Right	DMID	8.0	9.0	1.0	0.0	6.0	11.0	1.0	0.0
381	106742001.0	2019-08-02 09:50:48.200			Defence	2.0	4.0	6.0	-2.0	1	Team A	Right	DMID	8.0	9.0	1.0	0.0	6.0	11.0	1.0	0.0
382	106742001.0	2019-08-02 09:50:48.300			Defence	2.0	4.0	6.0	-2.0	1	Team A	Right	DMID	8.0	9.0	1.0	0.0	6.0	11.0	1.0	0.0
383	106742001.0	2019-08-02 09:50:48.400			Defence	2.0	4.0	6.0	-2.0	1	Team A	Right	DMID	8.0	9.0	1.0	0.0	6.0	11.0	1.0	0.0
384	106742001.0	2019-08-02 09:50:48.500			Defence	2.0	3.0	5.0	-1.0	1	Team A	Right	DMID	8.0	9.0	1.0	0.0	6.0	11.0	1.0	0.0
385	106742001.0	2019-08-02 09:50:48.600			Defence	2.0	3.0	5.0	-1.0	1	Team A	Right	DMID	8.0	9.0	1.0	0.0	6.0	11.0	1.0	0.0
386	106742001.0	2019-08-02 09:50:48.700			Defence	2.0	3.0	5.0	-1.0	1	Team A	Right	DMID	8.0	9.0	1.0	0.0	6.0	11.0	1.0	0.0
387	106742001.0	2019-08-02 09:50:48.800			Defence	2.0	3.0	5.0	-1.0	1	Team A	Right	DMID	8.0	9.0	1.0	0.0	6.0	11.0	1.0	0.0
388	106742001.0	2019-08-02 09:50:48.900			Defence	2.0	2.0	4.0	0.0	1	Team A	Right	DMID	8.0	9.0	1.0	0.0	6.0	11.0	1.0	0.0
389	106742001.0	2019-08-02 09:50:49.000			Defence	2.0	2.0	4.0	0.0	1	Team A	Right	DMID	8.0	9.0	1.0	0.0	6.0	11.0	1.0	0.0
390	106742001.0	2019-08-02 09:50:49.100			Defence	2.0	2.0	4.0	0.0	1	Team A	Right	DMID	8.0	9.0	1.0	0.0	7.0	10.0	1.0	0.0
391	106742001.0	2019-08-02 09:50:49.200			Defence	2.0	2.0	4.0	0.0	1	Team A	Right	DMID	8.0	9.0	1.0	0.0	7.0	10.0	1.0	0.0
392	106742001.0	2019-08-02 09:50:49.300			Defence	2.0	1.0	3.0	1.0	1	Team A	Right	DMID	8.0	9.0	1.0	0.0	7.0	10.0	1.0	0.0
393	106742001.0	2019-08-02 09:50:49.400			Defence	2.0	1.0	3.0	1.0	1	Team A	Right	DMID	8.0	9.0	1.0	0.0	7.0	10.0	1.0	0.0
394	106742001.0	2019-08-02 09:50:49.500			Defence	2.0	1.0	3.0	1.0	1	Team A	Right	DMID	8.0	9.0	1.0	0.0	7.0	10.0	1.0	0.0
395	106742001.0	2019-08-02 09:50:49.600			Defence	2.0	1.0	3.0	1.0	1	Team A	Right	DMID	8.0	9.0	1.0	0.0	7.0	10.0	1.0	0.0
396	106742001.0	2019-08-02 09:50:49.700			Defence	2.0	1.0	3.0	1.0	1	Team A	Right	DMID	8.0	9.0	1.0	0.0	7.0	10.0	1.0	0.0
397	106742001.0	2019-08-02 09:50:49.800			Defence	2.0	1.0	3.0	1.0	1	Team A	Right	DMID	8.0	9.0	1.0	0.0	7.0	10.0	1.0	0.0
398	106742001.0	2019-08-02 09:50:49.900			Defence	2.0	1.0	3.0	1.0	1	Team A	Right	DMID	8.0	9.0	1.0	0.0	7.0	10.0	1.0	0.0
399	106742001.0	2019-08-02 09:50:50.000			Defence	2.0	1.0	3.0	1.0	1	Team A	Right	DMID	8.0	9.0	1.0	0.0	7.0	10.0	1.0	0.0
400	106742001.0	2019-08-02 09:50:50.100			Defence	2.0	1.0	3.0	1.0	1	Team A	Right	DMID	8.0	9.0	1.0	0.0	7.0	10.0	1.0	0.0
401	106742001.0	2019-08-02 09:50:50.200			Defence	2.0	1.0	3.0	1.0	1	Team A	Right	DMID	8.0	9.0	1.0	0.0	7.0	10.0	1.0	0.0
402	106742001.0	2019-08-02 09:50:50.300			Defence	2.0	1.0	3.0	1.0	1	Team A	Right	DMID	8.0	9.0	1.0	0.0	7.0	10.0	1.0	0.0
403	106742001.0	2019-08-02 09:50:50.400			Defence	2.0	1.0	3.0	1.0	1	Team A	Right	DMID	8.0	9.0	1.0	0.0	7.0	10.0	1.0	0.0
404	106742001.0	2019-08-02 09:50:50.500			Defence	2.0	1.0	3.0	1.0	1	Team A	Right	DMID	8.0	9.0	1.0	0.0	8.0	9.0	1.0	0.0
405	106742001.0	2019-08-02 09:50:50.600			Defence	2.0	1.0	3.0	1.0	1	Team A	Right	DMID	8.0	10.0	0.0	0.0	8.0	9.0	1.0	0.0
406	106742001.0	2019-08-02 09:50:50.700			Defence	2.0	1.0	3.0	1.0	1	Team A	Right	DMID	8.0	10.0	0.0	0.0	8.0	9.0	1.0	0.0
407	106742001.0	2019-08-02 09:50:50.800			Defence	2.0	1.0	3.0	1.0	1	Team A	Right	DMID	8.0	10.0	0.0	0.0	8.0	9.0	1.0	0.0
408	106742001.0	2019-08-02 09:50:50.900			Defence	2.0	1.0	3.0	1.0	1	Team A	Right	DMID	8.0	10.0	0.0	0.0	8.0	9.0	1.0	0.0
409	106742001.0	2019-08-02 09:50:51.000			Defence	2.0	1.0	3.0	1.0	1	Team A	Right	DMID	8.0	10.0	0.0	0.0	8.0	9.0	1.0	0.0
410	106742001.0	2019-08-02 09:50:51.100			Defence	1.0	1.0	2.0	0.0	1	Team A	Right	DMID	8.0	10.0	0.0	0.0	8.0	9.0	1.0	0.0
411	106742001.0	2019-08-02 09:50:51.200			Defence	1.0	1.0	2.0	0.0	1	Team A	Right	DMID	9.0	9.0	0.0	0.0	8.0	9.0	1.0	0.0
412	106742001.0	2019-08-02 09:50:51.300			Defence	1.0	1.0	2.0	0.0	1	Team A	Right	DMID	9.0	9.0	0.0	0.0	8.0	9.0	1.0	0.0
413	106742001.0	2019-08-02 09:50:51.400			Defence	1.0	1.0	2.0	0.0	1	Team A	Right	DMID	9.0	9.0	0.0	0.0	8.0	9.0	1.0	0.0
414	106742001.0	2019-08-02 09:50:51.500			Defence	1.0	1.0	2.0	0.0	1	Team A	Right	DMID	9.0	9.0	0.0	0.0	8.0	9.0	1.0	0.0
415	106742001.0	2019-08-02 09:50:51.600			Defence	1.0	1.0	2.0	0.0	1	Team A	Right	DMID	9.0	9.0	0.0	0.0	8.0	9.0	1.0	0.0
416	106742001.0	2019-08-02 09:50:51.700			Defence	1.0	1.0	2.0	0.0	1	Team A	Right	DMID	9.0	9.0	0.0	0.0	8.0	9.0	1.0	0.0
417	106742001.0	2019-08-02 09:50:51.800			Defence	1.0	1.0	2.0	0.0	1	Team A	Right	DMID	9.0	9.0	0.0	0.0	9.0	8.0	1.0	0.0
418	106742001.0	2019-08-02 09:50:51.900			Defence	1.0	1.0	2.0	0.0	1	Team A	Right	DMID	9.0	9.0	0.0	0.0	9.0	8.0	1.0	0.0
419	106742001.0	2019-08-02 09:50:52.000			Defence	1.0	1.0	2.0	0.0	1	Team A	Right	DMID	9.0	9.0	0.0	0.0	9.0	8.0	1.0	0.0
420	106742001.0	2019-08-02 09:50:52.100			Defence	1.0	1.0	2.0	0.0	1	Team A	Right	DMID	9.0	9.0	0.0	0.0	9.0	8.0	1.0	0.0
421	106742001.0	2019-08-02 09:50:52.200			Defence	1.0	1.0	2.0	0.0	1	Team A	Right	DMID	9.0	9.0	0.0	0.0	9.0	8.0	1.0	0.0
422	106742001.0	2019-08-02 09:50:52.300			Defence	1.0	1.0	2.0	0.0	1	Team A	Right	DMID	9.0	9.0	0.0	0.0	9.0	8.0	1.0	0.0
423	106742001.0	2019-08-02 09:50:52.400			Defence	1.0	1.0	2.0	0.0	1	Team A	Right	DMID	9.0	9.0	0.0	0.0	9.0	8.0	1.0	0.0
424	106742001.0	2019-08-02 09:50:52.500			Defence	1.0	1.0	2.0	0.0	1	Team A	Right	DMID	9.0	9.0	0.0	0.0	9.0	8.0	1.0	0.0
425	106742001.0	2019-08-02 09:50:52.600			Defence	1.0	1.0	2.0	0.0	1	Team A	Right	DMID	10.0	8.0	0.0	0.0	9.0	8.0	1.0	0.0
426	106742001.0	2019-08-02 09:50:52.700			Defence	1.0	1.0	2.0	0.0	1	Team A	Right	DMID	10.0	8.0	0.0	0.0	9.0	8.0	1.0	0.0
427	106742001.0	2019-08-02 09:50:52.800			Defence	1.0	1.0	2.0	0.0	1	Team A	Right	DMID	10.0	8.0	0.0	0.0	9.0	8.0	1.0	0.0
428	106742001.0	2019-08-02 09:50:52.900			Defence	1.0	1.0	2.0	0.0	1	Team A	Right	DMID	10.0	8.0	0.0	0.0	9.0	8.0	1.0	0.0
429	106742001.0	2019-08-02 09:50:53.000			Defence	1.0	1.0	2.0	0.0	1	Team A	Right	DMID	10.0	8.0	0.0	0.0	9.0	8.0	1.0	0.0
430	106742001.0	2019-08-02 09:50:53.100			Defence	0.0	1.0	1.0	-1.0	1	Team A	Right	DMID	10.0	8.0	0.0	0.0	9.0	8.0	1.0	0.0
431	106742001.0	2019-08-02 09:50:53.200			Defence	0.0	1.0	1.0	-1.0	1	Team A	Right	DMID	10.0	8.0	0.0	0.0	9.0	8.0	1.0	0.0
432	106742001.0	2019-08-02 09:50:53.300			Defence	0.0	1.0	1.0	-1.0	1	Team A	Right	DMID	10.0	8.0	0.0	0.0	9.0	8.0	1.0	0.0
433	106742001.0	2019-08-02 09:50:53.400			Defence	0.0	1.0	1.0	-1.0	1	Team A	Right	DMID	10.0	8.0	0.0	0.0	9.0	8.0	1.0	0.0
434	106742001.0	2019-08-02 09:50:53.500			Defence	0.0	1.0	1.0	-1.0	1	Team A	Right	DMID	10.0	8.0	0.0	0.0	9.0	8.0	1.0	0.0
435	106742001.0	2019-08-02 09:50:53.600	KIN50	2410.0	Defence	0.0	1.0	1.0	-1.0	1	Team A	Right	DMID	10.0	8.0	0.0	0.0	9.0	8.0	1.0	0.0
436	106742001.0	2019-08-02 09:50:53.700			Defence	0.0	1.0	1.0	-1.0	1	Team A	Right	DMID	10.0	8.0	0.0	0.0	9.0	8.0	1.0	0.0
437	106742001.0	2019-08-02 09:50:53.800			Defence	0.0	1.0	1.0	-1.0	1	Team A	Right	DMID	10.0	8.0	0.0	0.0	9.0	8.0	1.0	0.0
438	106742001.0	2019-08-02 09:50:53.900			Defence	0.0	1.0	1.0	-1.0	1	Team A	Right	DMID	10.0	8.0	0.0	0.0	9.0	8.0	1.0	0.0
439	106742001.0	2019-08-02 09:50:54.000			Defence	0.0	1.0	1.0	-1.0	1	Team A	Right	DMID	10.0	8.0	0.0	0.0	9.0	8.0	1.0	0.0
440	106742001.0	2019-08-02 09:50:54.100			Defence	0.0	1.0	1.0	-1.0	1	Team A	Right	DMID	10.0	8.0	0.0	0.0	9.0	8.0	1.0	0.0
441	106742001.0	2019-08-02 09:50:54.200			Defence	0.0	1.0	1.0	-1.0	1	Team A	Right	DMID	10.0	8.0	0.0	0.0	9.0	8.0	1.0	0.0
442	106742001.0	2019-08-02 09:50:54.300			Defence	0.0	1.0	1.0	-1.0	1	Team A	Right	DMID	10.0	8.0	0.0	0.0	9.0	8.0	1.0	0.0
443	106742001.0	2019-08-02 09:50:54.400			Defence	1.0	1.0	2.0	0.0	1	Team A	Right	DMID	10.0	8.0	0.0	0.0	10.0	7.0	1.0	0.0
444	106742001.0	2019-08-02 09:50:54.500			Defence	1.0	1.0	2.0	0.0	1	Team A	Right	DMID	10.0	8.0	0.0	0.0	11.0	6.0	1.0	0.0
445	106742001.0	2019-08-02 09:50:54.600			Defence	1.0	1.0	2.0	0.0	1	Team A	Right	DMID	10.0	8.0	0.0	0.0	11.0	6.0	1.0	0.0
446	106742001.0	2019-08-02 09:50:54.700			Defence	1.0	1.0	2.0	0.0	1	Team A	Right	DMID	11.0	7.0	0.0	0.0	11.0	6.0	1.0	0.0
447	106742001.0	2019-08-02 09:50:54.800			Defence	1.0	1.0	2.0	0.0	1	Team A	Right	DMID	11.0	7.0	0.0	0.0	11.0	6.0	1.0	0.0
448	106742001.0	2019-08-02 09:50:54.900			Defence	1.0	1.0	2.0	0.0	1	Team A	Right	DMID	11.0	7.0	0.0	0.0	11.0	6.0	1.0	0.0
449	106742001.0	2019-08-02 09:50:55.000			Defence	1.0	1.0	2.0	0.0	1	Team A	Right	DMID	11.0	7.0	0.0	0.0	11.0	6.0	1.0	0.0
450	106742001.0	2019-08-02 09:50:55.100			Defence	1.0	1.0	2.0	0.0	1	Team A	Right	DMID	11.0	7.0	0.0	0.0	11.0	6.0	1.0	0.0
451	106742001.0	2019-08-02 09:50:55.200			Defence	1.0	1.0	2.0	0.0	1	Team A	Right	DMID	11.0	7.0	0.0	0.0	11.0	6.0	1.0	0.0
452	106742001.0	2019-08-02 09:50:55.300			Defence	1.0	1.0	2.0	0.0	1	Team A	Right	DMID	11.0	7.0	0.0	0.0	11.0	6.0	1.0	0.0
453	106742001.0	2019-08-02 09:50:55.400			Defence	1.0	1.0	2.0	0.0	1	Team A	Right	DMID	11.0	7.0	0.0	0.0	11.0	6.0	1.0	0.0
454	106742001.0	2019-08-02 09:50:55.500			Defence	1.0	1.0	2.0	0.0	1	Team A	Right	DMID	11.0	7.0	0.0	0.0	11.0	6.0	1.0	0.0
455	106742001.0	2019-08-02 09:50:55.600			Defence	1.0	1.0	2.0	0.0	1	Team A	Right	DMID	11.0	7.0	0.0	0.0	11.0	6.0	1.0	0.0
456	106742001.0	2019-08-02 09:50:55.700			Defence	1.0	1.0	2.0	0.0	1	Team A	Right	DMID	11.0	7.0	0.0	0.0	11.0	6.0	1.0	0.0
457	106742001.0	2019-08-02 09:50:55.800			Defence	1.0	1.0	2.0	0.0	1	Team A	Right	DMID	11.0	7.0	0.0	0.0	11.0	6.0	1.0	0.0
458	106742001.0	2019-08-02 09:50:55.900			Defence	1.0	1.0	2.0	0.0	1	Team A	Right	DMID	11.0	7.0	0.0	0.0	11.0	6.0	1.0	0.0
459	106742001.0	2019-08-02 09:50:56.000			Defence	1.0	1.0	2.0	0.0	1	Team A	Right	DMID	11.0	7.0	0.0	0.0	11.0	6.0	1.0	0.0
460	106742001.0	2019-08-02 09:50:56.100			Defence	1.0	1.0	2.0	0.0	1	Team A	Right	DMID	11.0	7.0	0.0	0.0	11.0	6.0	1.0	0.0
461	106742001.0	2019-08-02 09:50:56.200			Defence	1.0	1.0	2.0	0.0	1	Team A	Right	DMID	11.0	7.0	0.0	0.0	11.0	6.0	1.0	0.0
462	106742001.0	2019-08-02 09:50:56.300			Defence	1.0	1.0	2.0	0.0	1	Team A	Right	DMID	11.0	7.0	0.0	0.0	11.0	6.0	1.0	0.0
463	106742001.0	2019-08-02 09:50:56.400			Defence	1.0	1.0	2.0	0.0	1	Team A	Right	DMID	11.0	7.0	0.0	0.0	11.0	6.0	1.0	0.0
464	106742001.0	2019-08-02 09:50:56.500			Defence	1.0	1.0	2.0	0.0	1	Team A	Right	DMID	12.0	6.0	0.0	0.0	11.0	6.0	1.0	0.0
465	106742001.0	2019-08-02 09:50:56.600			Defence	1.0	1.0	2.0	0.0	1	Team A	Right	DMID	12.0	6.0	0.0	0.0	11.0	6.0	1.0	0.0
466	106742001.0	2019-08-02 09:50:56.700			Defence	1.0	1.0	2.0	0.0	1	Team A	Right	DMID	13.0	5.0	0.0	0.0	11.0	6.0	1.0	0.0
467	106742001.0	2019-08-02 09:50:56.800			Defence	1.0	1.0	2.0	0.0	1	Team A	Right	DMID	13.0	5.0	0.0	0.0	11.0	6.0	1.0	0.0
468	106742001.0	2019-08-02 09:50:56.900			Defence	1.0	1.0	2.0	0.0	1	Team A	Right	DMID	13.0	5.0	0.0	0.0	11.0	6.0	1.0	0.0
469	106742001.0	2019-08-02 09:50:57.000			Defence	1.0	1.0	2.0	0.0	1	Team A	Right	DMID	13.0	5.0	0.0	0.0	11.0	6.0	1.0	0.0
470	106742001.0	2019-08-02 09:50:57.100			Defence	1.0	1.0	2.0	0.0	1	Team A	Right	DMID	14.0	4.0	0.0	0.0	11.0	6.0	1.0	0.0
471	106742001.0	2019-08-02 09:50:57.200			Defence	1.0	1.0	2.0	0.0	1	Team A	Right	DMID	14.0	4.0	0.0	0.0	11.0	6.0	1.0	0.0
472	106742001.0	2019-08-02 09:50:57.300			Defence	1.0	1.0	2.0	0.0	1	Team A	Right	DMID	14.0	4.0	0.0	0.0	11.0	6.0	1.0	0.0
473	106742001.0	2019-08-02 09:50:57.400			Defence	1.0	1.0	2.0	0.0	1	Team A	Right	DMID	14.0	4.0	0.0	0.0	11.0	6.0	1.0	0.0
474	106742001.0	2019-08-02 09:50:57.500			Defence	1.0	1.0	2.0	0.0	1	Team A	Right	DMID	14.0	4.0	0.0	0.0	11.0	6.0	1.0	0.0
475	106742001.0	2019-08-02 09:50:57.600			Defence	1.0	1.0	2.0	0.0	1	Team A	Right	DMID	14.0	4.0	0.0	0.0	11.0	6.0	1.0	0.0
476	106742001.0	2019-08-02 09:50:57.700			Defence	1.0	1.0	2.0	0.0	1	Team A	Right	DMID	14.0	4.0	0.0	0.0	11.0	6.0	1.0	0.0
477	106742001.0	2019-08-02 09:50:57.800			Defence	1.0	1.0	2.0	0.0	1	Team A	Right	DMID	14.0	4.0	0.0	0.0	11.0	6.0	1.0	0.0
478	106742001.0	2019-08-02 09:50:57.900			Defence	1.0	1.0	2.0	0.0	1	Team A	Right	DMID	14.0	4.0	0.0	0.0	11.0	6.0	1.0	0.0
479	106742001.0	2019-08-02 09:50:58.000			Defence	1.0	1.0	2.0	0.0	1	Team A	Right	DMID	14.0	4.0	0.0	0.0	11.0	6.0	1.0	0.0
480	106742001.0	2019-08-02 09:50:58.100			Defence	1.0	1.0	2.0	0.0	1	Team A	Right	DMID	14.0	4.0	0.0	0.0	11.0	6.0	1.0	0.0
481	106742001.0	2019-08-02 09:50:58.200			Defence	1.0	1.0	2.0	0.0	1	Team A	Right	DMID	14.0	4.0	0.0	0.0	11.0	6.0	1.0	0.0
482	106742001.0	2019-08-02 09:50:58.300			Out of Play	1.0	1.0	2.0	0.0	1	Team A	Right	DMID	14.0	4.0	0.0	0.0	11.0	6.0	1.0	0.0
483	106742001.0	2019-08-02 09:50:58.400			Out of Play	1.0	1.0	2.0	0.0	1	Team A	Right	DMID	14.0	4.0	0.0	0.0	11.0	6.0	1.0	0.0
484	106742001.0	2019-08-02 09:50:58.500			Out of Play	1.0	1.0	2.0	0.0	1	Team A	Right	DMID	14.0	4.0	0.0	0.0	12.0	5.0	1.0	0.0
485	106742001.0	2019-08-02 09:50:58.600			Out of Play	1.0	1.0	2.0	0.0	1	Team A	Right	DMID	14.0	4.0	0.0	0.0	12.0	5.0	1.0	0.0
486	106742001.0	2019-08-02 09:50:58.700			Out of Play	1.0	1.0	2.0	0.0	1	Team A	Right	DMID	14.0	4.0	0.0	0.0	12.0	5.0	1.0	0.0
487	106742001.0	2019-08-02 09:50:58.800			Out of Play	1.0	1.0	2.0	0.0	1	Team A	Right	DMID	14.0	4.0	0.0	0.0	12.0	6.0	0.0	0.0
488	106742001.0	2019-08-02 09:50:58.900			Out of Play	1.0	2.0	3.0	-1.0	1	Team A	Right	DMID	14.0	4.0	0.0	0.0	12.0	6.0	0.0	0.0
489	106742001.0	2019-08-02 09:50:59.000			Out of Play	1.0	2.0	3.0	-1.0	1	Team A	Right	DMID	14.0	4.0	0.0	0.0	13.0	5.0	0.0	0.0
490	106742001.0	2019-08-02 09:50:59.100			Out of Play	1.0	2.0	3.0	-1.0	1	Team A	Right	DMID	14.0	4.0	0.0	0.0	13.0	5.0	0.0	0.0
491	106742001.0	2019-08-02 09:50:59.200			Out of Play	1.0	2.0	3.0	-1.0	1	Team A	Right	DMID	15.0	3.0	0.0	0.0	13.0	5.0	0.0	0.0
492	106742001.0	2019-08-02 09:50:59.300			Out of Play	1.0	2.0	3.0	-1.0	1	Team A	Right	DMID	15.0	3.0	0.0	0.0	13.0	5.0	0.0	0.0
493	106742001.0	2019-08-02 09:50:59.400			Out of Play	1.0	2.0	3.0	-1.0	1	Team A	Right	DMID	15.0	3.0	0.0	0.0	13.0	5.0	0.0	0.0
494	106742001.0	2019-08-02 09:50:59.500			Out of Play	1.0	2.0	3.0	-1.0	1	Team A	Right	DMID	15.0	3.0	0.0	0.0	13.0	5.0	0.0	0.0
495	106742001.0	2019-08-02 09:50:59.600			Out of Play	1.0	2.0	3.0	-1.0	1	Team A	Right	DMID	15.0	3.0	0.0	0.0	13.0	5.0	0.0	0.0
496	106742001.0	2019-08-02 09:50:59.700			Out of Play	1.0	2.0	3.0	-1.0	1	Team A	Right	DMID	15.0	3.0	0.0	0.0	13.0	5.0	0.0	0.0
497	106742001.0	2019-08-02 09:50:59.800			Out of Play	1.0	2.0	3.0	-1.0	1	Team A	Right	DMID	15.0	3.0	0.0	0.0	13.0	5.0	0.0	0.0
498	106742001.0	2019-08-02 09:50:59.900			Out of Play	1.0	2.0	3.0	-1.0	1	Team A	Right	DMID	15.0	3.0	0.0	0.0	13.0	5.0	0.0	0.0
499	106742001.0	2019-08-02 09:51:00.000			Out of Play	1.0	2.0	3.0	-1.0	1	Team A	Right	DMID	15.0	3.0	0.0	0.0	13.0	5.0	0.0	0.0
500	106742001.0	2019-08-02 09:51:00.100			Out of Play	1.0	2.0	3.0	-1.0	1	Team A	Right	DMID	15.0	3.0	0.0	0.0	13.0	5.0	0.0	0.0
501	106742001.0	2019-08-02 09:51:00.200			Out of Play	1.0	2.0	3.0	-1.0	1	Team A	Right	DMID	15.0	3.0	0.0	0.0	13.0	5.0	0.0	0.0
502	106742001.0	2019-08-02 09:51:00.300			Out of Play	1.0	1.0	2.0	0.0	1	Team A	Right	DMID	15.0	3.0	0.0	0.0	13.0	5.0	0.0	0.0
503	106742001.0	2019-08-02 09:51:00.400			Out of Play	1.0	1.0	2.0	0.0	1	Team A	Right	DMID	15.0	3.0	0.0	0.0	12.0	6.0	0.0	0.0
504	106742001.0	2019-08-02 09:51:00.500			Out of Play	1.0	1.0	2.0	0.0	1	Team A	Right	DMID	15.0	3.0	0.0	0.0	12.0	6.0	0.0	0.0
505	106742001.0	2019-08-02 09:51:00.600			Out of Play	1.0	1.0	2.0	0.0	1	Team A	Right	DMID	15.0	3.0	0.0	0.0	12.0	6.0	0.0	0.0
506	106742001.0	2019-08-02 09:51:00.700			Out of Play	1.0	1.0	2.0	0.0	1	Team A	Right	DMID	15.0	3.0	0.0	0.0	12.0	6.0	0.0	0.0
507	106742001.0	2019-08-02 09:51:00.800			Out of Play	1.0	1.0	2.0	0.0	1	Team A	Right	DMID	15.0	3.0	0.0	0.0	12.0	6.0	0.0	0.0
508	106742001.0	2019-08-02 09:51:00.900			Out of Play	1.0	1.0	2.0	0.0	1	Team A	Right	DMID	15.0	3.0	0.0	0.0	12.0	6.0	0.0	0.0
509	106742001.0	2019-08-02 09:51:01.000			Out of Play	0.0	1.0	1.0	-1.0	1	Team A	Right	DMID	15.0	3.0	0.0	0.0	12.0	6.0	0.0	0.0
510	106742001.0	2019-08-02 09:51:01.100			Out of Play	1.0	1.0	2.0	0.0	1	Team A	Right	DMID	15.0	3.0	0.0	0.0	12.0	6.0	0.0	0.0
511	106742001.0	2019-08-02 09:51:01.200			Out of Play	1.0	1.0	2.0	0.0	1	Team A	Right	DMID	15.0	3.0	0.0	0.0	12.0	6.0	0.0	0.0
512	106742001.0	2019-08-02 09:51:01.300			Out of Play	1.0	1.0	2.0	0.0	1	Team A	Right	DMID	15.0	3.0	0.0	0.0	12.0	6.0	0.0	0.0
513	106742001.0	2019-08-02 09:51:01.400			Out of Play	1.0	1.0	2.0	0.0	1	Team A	Right	DMID	15.0	3.0	0.0	0.0	12.0	6.0	0.0	0.0
514	106742001.0	2019-08-02 09:51:01.500			Out of Play	1.0	1.0	2.0	0.0	1	Team A	Right	DMID	15.0	3.0	0.0	0.0	12.0	6.0	0.0	0.0
515	106742001.0	2019-08-02 09:51:01.600			Out of Play	1.0	1.0	2.0	0.0	1	Team A	Right	DMID	15.0	3.0	0.0	0.0	12.0	6.0	0.0	0.0
516	106742001.0	2019-08-02 09:51:01.700			Out of Play	1.0	1.0	2.0	0.0	1	Team A	Right	DMID	15.0	3.0	0.0	0.0	12.0	6.0	0.0	0.0
517	106742001.0	2019-08-02 09:51:01.800			Out of Play	1.0	2.0	3.0	-1.0	1	Team A	Right	DMID	15.0	3.0	0.0	0.0	12.0	6.0	0.0	0.0
518	106742001.0	2019-08-02 09:51:01.900			Out of Play	1.0	2.0	3.0	-1.0	1	Team A	Right	DMID	15.0	3.0	0.0	0.0	12.0	6.0	0.0	0.0
519	106742001.0	2019-08-02 09:51:02.000			Out of Play	1.0	2.0	3.0	-1.0	1	Team A	Right	DMID	15.0	3.0	0.0	0.0	12.0	6.0	0.0	0.0
520	106742001.0	2019-08-02 09:51:02.100			Out of Play	1.0	2.0	3.0	-1.0	1	Team A	Right	DMID	15.0	3.0	0.0	0.0	12.0	6.0	0.0	0.0
521	106742001.0	2019-08-02 09:51:02.200			Out of Play	1.0	2.0	3.0	-1.0	1	Team A	Right	DMID	15.0	3.0	0.0	0.0	12.0	6.0	0.0	0.0
522	106742001.0	2019-08-02 09:51:02.300			Out of Play	1.0	2.0	3.0	-1.0	1	Team A	Right	DMID	15.0	3.0	0.0	0.0	12.0	6.0	0.0	0.0
523	106742001.0	2019-08-02 09:51:02.400			Out of Play	1.0	2.0	3.0	-1.0	1	Team A	Right	DMID	14.0	4.0	0.0	0.0	12.0	6.0	0.0	0.0
524	106742001.0	2019-08-02 09:51:02.500			Out of Play	1.0	2.0	3.0	-1.0	1	Team A	Right	DMID	14.0	4.0	0.0	0.0	12.0	6.0	0.0	0.0
525	106742001.0	2019-08-02 09:51:02.600			Out of Play	1.0	2.0	3.0	-1.0	1	Team A	Right	DMID	14.0	4.0	0.0	0.0	12.0	6.0	0.0	0.0
526	106742001.0	2019-08-02 09:51:02.700			Out of Play	1.0	2.0	3.0	-1.0	1	Team A	Right	DMID	14.0	4.0	0.0	0.0	12.0	6.0	0.0	0.0
527	106742001.0	2019-08-02 09:51:02.800			Out of Play	1.0	2.0	3.0	-1.0	1	Team A	Right	DMID	14.0	4.0	0.0	0.0	12.0	6.0	0.0	0.0
528	106742001.0	2019-08-02 09:51:02.900			Out of Play	1.0	2.0	3.0	-1.0	1	Team A	Right	DMID	14.0	4.0	0.0	0.0	12.0	6.0	0.0	0.0
529	106742001.0	2019-08-02 09:51:03.000			Out of Play	1.0	2.0	3.0	-1.0	1	Team A	Right	DMID	14.0	4.0	0.0	0.0	12.0	6.0	0.0	0.0
530	106742001.0	2019-08-02 09:51:03.100			Out of Play	1.0	2.0	3.0	-1.0	1	Team A	Right	DMID	13.0	5.0	0.0	0.0	12.0	6.0	0.0	0.0
531	106742001.0	2019-08-02 09:51:03.200			Out of Play	1.0	2.0	3.0	-1.0	1	Team A	Right	DMID	13.0	5.0	0.0	0.0	12.0	6.0	0.0	0.0
532	106742001.0	2019-08-02 09:51:03.300			Out of Play	1.0	2.0	3.0	-1.0	1	Team A	Right	DMID	13.0	5.0	0.0	0.0	12.0	6.0	0.0	0.0
533	106742001.0	2019-08-02 09:51:03.400			Out of Play	1.0	2.0	3.0	-1.0	1	Team A	Right	DMID	13.0	5.0	0.0	0.0	12.0	6.0	0.0	0.0
534	106742001.0	2019-08-02 09:51:03.500			Out of Play	1.0	2.0	3.0	-1.0	1	Team A	Right	DMID	12.0	6.0	0.0	0.0	12.0	6.0	0.0	0.0
535	106742001.0	2019-08-02 09:51:03.600			Out of Play	1.0	2.0	3.0	-1.0	1	Team A	Right	DMID	12.0	6.0	0.0	0.0	12.0	6.0	0.0	0.0
536	106742001.0	2019-08-02 09:51:03.700			Out of Play	1.0	2.0	3.0	-1.0	1	Team A	Right	DMID	12.0	6.0	0.0	0.0	12.0	6.0	0.0	0.0
537	106742001.0	2019-08-02 09:51:03.800			Out of Play	1.0	2.0	3.0	-1.0	1	Team A	Right	DMID	12.0	6.0	0.0	0.0	12.0	6.0	0.0	0.0
538	106742001.0	2019-08-02 09:51:03.900			Out of Play	1.0	2.0	3.0	-1.0	1	Team A	Right	DMID	12.0	6.0	0.0	0.0	12.0	6.0	0.0	0.0
539	106742001.0	2019-08-02 09:51:04.000			Out of Play	1.0	2.0	3.0	-1.0	1	Team A	Right	DMID	12.0	6.0	0.0	0.0	12.0	6.0	0.0	0.0
540	106742001.0	2019-08-02 09:51:04.100			Out of Play	1.0	2.0	3.0	-1.0	1	Team A	Right	DMID	12.0	6.0	0.0	0.0	12.0	6.0	0.0	0.0
541	106742001.0	2019-08-02 09:51:04.200			Out of Play	2.0	2.0	4.0	0.0	1	Team A	Right	DMID	12.0	6.0	0.0	0.0	12.0	6.0	0.0	0.0
542	106742001.0	2019-08-02 09:51:04.300			Out of Play	2.0	2.0	4.0	0.0	1	Team A	Right	DMID	12.0	6.0	0.0	0.0	12.0	6.0	0.0	0.0
543	106742001.0	2019-08-02 09:51:04.400			Out of Play	2.0	2.0	4.0	0.0	1	Team A	Right	DMID	12.0	6.0	0.0	0.0	12.0	6.0	0.0	0.0
544	106742001.0	2019-08-02 09:51:04.500			Out of Play	2.0	2.0	4.0	0.0	1	Team A	Right	DMID	12.0	6.0	0.0	0.0	12.0	6.0	0.0	0.0
545	106742001.0	2019-08-02 09:51:04.600			Out of Play	2.0	2.0	4.0	0.0	1	Team A	Right	DMID	12.0	6.0	0.0	0.0	12.0	6.0	0.0	0.0
546	106742001.0	2019-08-02 09:51:04.700			Out of Play	2.0	2.0	4.0	0.0	1	Team A	Right	DMID	12.0	6.0	0.0	0.0	12.0	6.0	0.0	0.0
547	106742001.0	2019-08-02 09:51:04.800			Out of Play	2.0	2.0	4.0	0.0	1	Team A	Right	DMID	12.0	6.0	0.0	0.0	12.0	6.0	0.0	0.0
548	106742001.0	2019-08-02 09:51:04.900			Out of Play	2.0	2.0	4.0	0.0	1	Team A	Right	DMID	12.0	6.0	0.0	0.0	12.0	6.0	0.0	0.0
549	106742001.0	2019-08-02 09:51:05.000			Out of Play	2.0	2.0	4.0	0.0	1	Team A	Right	DMID	12.0	6.0	0.0	0.0	12.0	6.0	0.0	0.0
550	106742001.0	2019-08-02 09:51:05.100			Out of Play	2.0	3.0	5.0	-1.0	1	Team A	Right	DMID	12.0	6.0	0.0	0.0	12.0	6.0	0.0	0.0
551	106742001.0	2019-08-02 09:51:05.200			Out of Play	2.0	3.0	5.0	-1.0	1	Team A	Right	DMID	12.0	6.0	0.0	0.0	12.0	6.0	0.0	0.0
552	106742001.0	2019-08-02 09:51:05.300			Out of Play	2.0	3.0	5.0	-1.0	1	Team A	Right	DMID	12.0	6.0	0.0	0.0	11.0	7.0	0.0	0.0
553	106742001.0	2019-08-02 09:51:05.400			Out of Play	2.0	3.0	5.0	-1.0	1	Team A	Right	DMID	12.0	6.0	0.0	0.0	11.0	7.0	0.0	0.0
554	106742001.0	2019-08-02 09:51:05.500			Out of Play	2.0	3.0	5.0	-1.0	1	Team A	Right	DMID	12.0	6.0	0.0	0.0	11.0	7.0	0.0	0.0
555	106742001.0	2019-08-02 09:51:05.600			Out of Play	2.0	3.0	5.0	-1.0	1	Team A	Right	DMID	12.0	6.0	0.0	0.0	11.0	7.0	0.0	0.0
556	106742001.0	2019-08-02 09:51:05.700			Out of Play	2.0	4.0	6.0	-2.0	1	Team A	Right	DMID	12.0	6.0	0.0	0.0	11.0	7.0	0.0	0.0
557	106742001.0	2019-08-02 09:51:05.800			Out of Play	2.0	4.0	6.0	-2.0	1	Team A	Right	DMID	12.0	6.0	0.0	0.0	11.0	7.0	0.0	0.0
558	106742001.0	2019-08-02 09:51:05.900			Out of Play	2.0	4.0	6.0	-2.0	1	Team A	Right	DMID	12.0	6.0	0.0	0.0	11.0	7.0	0.0	0.0
559	106742001.0	2019-08-02 09:51:06.000			Out of Play	2.0	4.0	6.0	-2.0	1	Team A	Right	DMID	12.0	6.0	0.0	0.0	11.0	7.0	0.0	0.0
560	106742001.0	2019-08-02 09:51:06.100			Out of Play	2.0	4.0	6.0	-2.0	1	Team A	Right	DMID	12.0	6.0	0.0	0.0	11.0	7.0	0.0	0.0
561	106742001.0	2019-08-02 09:51:06.200			Out of Play	2.0	5.0	7.0	-3.0	1	Team A	Right	DMID	12.0	6.0	0.0	0.0	11.0	7.0	0.0	0.0
562	106742001.0	2019-08-02 09:51:06.300			Out of Play	2.0	5.0	7.0	-3.0	1	Team A	Right	DMID	12.0	6.0	0.0	0.0	11.0	7.0	0.0	0.0
563	106742001.0	2019-08-02 09:51:06.400			Out of Play	2.0	5.0	7.0	-3.0	1	Team A	Right	DMID	12.0	6.0	0.0	0.0	11.0	7.0	0.0	0.0
564	106742001.0	2019-08-02 09:51:06.500			Out of Play	2.0	5.0	7.0	-3.0	1	Team A	Right	DMID	12.0	6.0	0.0	0.0	11.0	7.0	0.0	0.0
565	106742001.0	2019-08-02 09:51:06.600			Out of Play	2.0	5.0	7.0	-3.0	1	Team A	Right	DMID	12.0	6.0	0.0	0.0	11.0	7.0	0.0	0.0
566	106742001.0	2019-08-02 09:51:06.700			Out of Play	2.0	5.0	7.0	-3.0	1	Team A	Right	DMID	12.0	6.0	0.0	0.0	11.0	7.0	0.0	0.0
567	106742001.0	2019-08-02 09:51:06.800			Out of Play	2.0	5.0	7.0	-3.0	1	Team A	Right	DMID	12.0	6.0	0.0	0.0	11.0	7.0	0.0	0.0
568	106742001.0	2019-08-02 09:51:06.900			Out of Play	2.0	5.0	7.0	-3.0	1	Team A	Right	DMID	12.0	6.0	0.0	0.0	11.0	7.0	0.0	0.0
569	106742001.0	2019-08-02 09:51:07.000			Out of Play	2.0	4.0	6.0	-2.0	1	Team A	Right	DMID	12.0	6.0	0.0	0.0	11.0	7.0	0.0	0.0
570	106742001.0	2019-08-02 09:51:07.100			Out of Play	2.0	4.0	6.0	-2.0	1	Team A	Right	DMID	12.0	6.0	0.0	0.0	11.0	7.0	0.0	0.0
571	106742001.0	2019-08-02 09:51:07.200			Out of Play	1.0	4.0	5.0	-3.0	1	Team A	Right	DMID	12.0	6.0	0.0	0.0	11.0	7.0	0.0	0.0
572	106742001.0	2019-08-02 09:51:07.300			Out of Play	1.0	4.0	5.0	-3.0	1	Team A	Right	DMID	12.0	6.0	0.0	0.0	11.0	7.0	0.0	0.0
573	106742001.0	2019-08-02 09:51:07.400			Out of Play	1.0	4.0	5.0	-3.0	1	Team A	Right	DMID	12.0	6.0	0.0	0.0	11.0	7.0	0.0	0.0
574	106742001.0	2019-08-02 09:51:07.500			Out of Play	1.0	4.0	5.0	-3.0	1	Team A	Right	DMID	12.0	6.0	0.0	0.0	11.0	7.0	0.0	0.0
575	106742001.0	2019-08-02 09:51:07.600			Out of Play	1.0	4.0	5.0	-3.0	1	Team A	Right	DMID	12.0	6.0	0.0	0.0	11.0	7.0	0.0	0.0
576	106742001.0	2019-08-02 09:51:07.700			Out of Play	1.0	4.0	5.0	-3.0	1	Team A	Right	DMID	12.0	6.0	0.0	0.0	11.0	7.0	0.0	0.0
577	106742001.0	2019-08-02 09:51:07.800			Out of Play	1.0	4.0	5.0	-3.0	1	Team A	Right	DMID	12.0	6.0	0.0	0.0	11.0	7.0	0.0	0.0
578	106742001.0	2019-08-02 09:51:07.900			Out of Play	1.0	4.0	5.0	-3.0	1	Team A	Right	DMID	12.0	6.0	0.0	0.0	11.0	7.0	0.0	0.0
579	106742001.0	2019-08-02 09:51:08.000			Out of Play	1.0	4.0	5.0	-3.0	1	Team A	Right	D50	12.0	6.0	0.0	0.0	11.0	7.0	0.0	0.0
580	106742001.0	2019-08-02 09:51:08.100			Out of Play	1.0	4.0	5.0	-3.0	1	Team A	Right	D50	12.0	6.0	0.0	0.0	11.0	7.0	0.0	0.0
581	106742001.0	2019-08-02 09:51:08.200			Out of Play	1.0	4.0	5.0	-3.0	1	Team A	Right	D50	12.0	6.0	0.0	0.0	11.0	7.0	0.0	0.0
582	106742001.0	2019-08-02 09:51:08.300			Out of Play	1.0	4.0	5.0	-3.0	1	Team A	Right	D50	12.0	6.0	0.0	0.0	11.0	7.0	0.0	0.0
583	106742001.0	2019-08-02 09:51:08.400			Out of Play	1.0	4.0	5.0	-3.0	1	Team A	Right	D50	12.0	6.0	0.0	0.0	11.0	7.0	0.0	0.0
584	106742001.0	2019-08-02 09:51:08.500			Out of Play	1.0	4.0	5.0	-3.0	1	Team A	Right	D50	12.0	6.0	0.0	0.0	11.0	7.0	0.0	0.0
585	106742001.0	2019-08-02 09:51:08.600			Out of Play	1.0	4.0	5.0	-3.0	1	Team A	Right	D50	12.0	6.0	0.0	0.0	11.0	7.0	0.0	0.0
586	106742001.0	2019-08-02 09:51:08.700			Out of Play	1.0	4.0	5.0	-3.0	1	Team A	Right	D50	12.0	6.0	0.0	0.0	11.0	7.0	0.0	0.0
587	106742001.0	2019-08-02 09:51:08.800			Out of Play	1.0	3.0	4.0	-2.0	1	Team A	Right	D50	12.0	6.0	0.0	0.0	11.0	7.0	0.0	0.0
588	106742001.0	2019-08-02 09:51:08.900			Out of Play	1.0	3.0	4.0	-2.0	1	Team A	Right	D50	12.0	6.0	0.0	0.0	11.0	7.0	0.0	0.0
589	106742001.0	2019-08-02 09:51:09.000			Out of Play	1.0	2.0	3.0	-1.0	1	Team A	Right	D50	12.0	6.0	0.0	0.0	11.0	7.0	0.0	0.0
590	106742001.0	2019-08-02 09:51:09.100			Out of Play	1.0	2.0	3.0	-1.0	1	Team A	Right	D50	12.0	6.0	0.0	0.0	11.0	7.0	0.0	0.0
591	106742001.0	2019-08-02 09:51:09.200			Out of Play	1.0	2.0	3.0	-1.0	1	Team A	Right	D50	12.0	6.0	0.0	0.0	11.0	7.0	0.0	0.0
592	106742001.0	2019-08-02 09:51:09.300			Out of Play	1.0	2.0	3.0	-1.0	1	Team A	Right	D50	12.0	6.0	0.0	0.0	11.0	7.0	0.0	0.0
593	106742001.0	2019-08-02 09:51:09.400			Out of Play	2.0	2.0	4.0	0.0	1	Team A	Right	D50	12.0	6.0	0.0	0.0	11.0	6.0	1.0	0.0
594	106742001.0	2019-08-02 09:51:09.500			Out of Play	1.0	2.0	3.0	-1.0	1	Team A	Right	D50	12.0	6.0	0.0	0.0	11.0	6.0	1.0	0.0
595	106742001.0	2019-08-02 09:51:09.600			Out of Play	1.0	2.0	3.0	-1.0	1	Team A	Right	D50	12.0	6.0	0.0	0.0	11.0	6.0	1.0	0.0
596	106742001.0	2019-08-02 09:51:09.700			Out of Play	1.0	2.0	3.0	-1.0	1	Team A	Right	D50	12.0	6.0	0.0	0.0	11.0	6.0	1.0	0.0
597	106742001.0	2019-08-02 09:51:09.800			Out of Play	1.0	2.0	3.0	-1.0	1	Team A	Right	D50	12.0	6.0	0.0	0.0	11.0	6.0	1.0	0.0
598	106742001.0	2019-08-02 09:51:09.900			Out of Play	1.0	2.0	3.0	-1.0	1	Team A	Right	D50	12.0	6.0	0.0	0.0	11.0	6.0	1.0	0.0
599	106742001.0	2019-08-02 09:51:10.000			Out of Play	1.0	2.0	3.0	-1.0	1	Team A	Right	D50	12.0	6.0	0.0	0.0	11.0	6.0	1.0	0.0
600	106742001.0	2019-08-02 09:51:10.100			Out of Play	1.0	2.0	3.0	-1.0	1	Team A	Right	D50	12.0	6.0	0.0	0.0	11.0	6.0	1.0	0.0
601	106742001.0	2019-08-02 09:51:10.200			Out of Play	1.0	2.0	3.0	-1.0	1	Team A	Right	D50	12.0	5.0	1.0	0.0	11.0	6.0	1.0	0.0
602	106742001.0	2019-08-02 09:51:10.300			Out of Play	1.0	2.0	3.0	-1.0	1	Team A	Right	D50	12.0	5.0	1.0	0.0	11.0	6.0	1.0	0.0
603	106742001.0	2019-08-02 09:51:10.400			Out of Play	1.0	2.0	3.0	-1.0	1	Team A	Right	D50	12.0	5.0	1.0	0.0	11.0	6.0	1.0	0.0
604	106742001.0	2019-08-02 09:51:10.500			Out of Play	1.0	2.0	3.0	-1.0	1	Team A	Right	D50	12.0	5.0	1.0	0.0	11.0	6.0	1.0	0.0
605	106742001.0	2019-08-02 09:51:10.600			Out of Play	1.0	2.0	3.0	-1.0	1	Team A	Right	D50	12.0	5.0	1.0	0.0	11.0	6.0	1.0	0.0
606	106742001.0	2019-08-02 09:51:10.700			Out of Play	1.0	2.0	3.0	-1.0	1	Team A	Right	D50	12.0	5.0	1.0	0.0	11.0	6.0	1.0	0.0
607	106742001.0	2019-08-02 09:51:10.800			Out of Play	1.0	2.0	3.0	-1.0	1	Team A	Right	D50	12.0	5.0	1.0	0.0	11.0	6.0	1.0	0.0
608	106742001.0	2019-08-02 09:51:10.900			Out of Play	1.0	2.0	3.0	-1.0	1	Team A	Right	D50	12.0	5.0	1.0	0.0	11.0	6.0	1.0	0.0
609	106742001.0	2019-08-02 09:51:11.000			Out of Play	1.0	2.0	3.0	-1.0	1	Team A	Right	D50	12.0	5.0	1.0	0.0	11.0	6.0	1.0	0.0
610	106742001.0	2019-08-02 09:51:11.100			Out of Play	1.0	2.0	3.0	-1.0	1	Team A	Right	D50	12.0	5.0	1.0	0.0	11.0	6.0	1.0	0.0
611	106742001.0	2019-08-02 09:51:11.200			Out of Play	1.0	2.0	3.0	-1.0	1	Team A	Right	D50	12.0	5.0	1.0	0.0	11.0	6.0	1.0	0.0
612	106742001.0	2019-08-02 09:51:11.300			Out of Play	1.0	2.0	3.0	-1.0	1	Team A	Right	D50	12.0	5.0	1.0	0.0	11.0	6.0	1.0	0.0
613	106742001.0	2019-08-02 09:51:11.400			Out of Play	1.0	2.0	3.0	-1.0	1	Team A	Right	D50	12.0	5.0	1.0	0.0	11.0	6.0	1.0	0.0
614	106742001.0	2019-08-02 09:51:11.500			Out of Play	1.0	2.0	3.0	-1.0	1	Team A	Right	D50	12.0	5.0	1.0	0.0	11.0	6.0	1.0	0.0
615	106742001.0	2019-08-02 09:51:11.600			Out of Play	1.0	2.0	3.0	-1.0	1	Team A	Right	D50	12.0	5.0	1.0	0.0	11.0	6.0	1.0	0.0
616	106742001.0	2019-08-02 09:51:11.700			Out of Play	1.0	2.0	3.0	-1.0	1	Team A	Right	D50	12.0	5.0	1.0	0.0	11.0	6.0	1.0	0.0
617	106742001.0	2019-08-02 09:51:11.800			Out of Play	1.0	2.0	3.0	-1.0	1	Team A	Right	D50	12.0	5.0	1.0	0.0	11.0	6.0	1.0	0.0
618	106742001.0	2019-08-02 09:51:11.900			Out of Play	1.0	2.0	3.0	-1.0	1	Team A	Right	D50	12.0	5.0	1.0	0.0	11.0	6.0	1.0	0.0
619	106742001.0	2019-08-02 09:51:12.000			Out of Play	1.0	2.0	3.0	-1.0	1	Team A	Right	D50	12.0	5.0	1.0	0.0	11.0	6.0	1.0	0.0
620	106742001.0	2019-08-02 09:51:12.100			Out of Play	1.0	2.0	3.0	-1.0	1	Team A	Right	D50	12.0	5.0	1.0	0.0	11.0	6.0	1.0	0.0
621	106742001.0	2019-08-02 09:51:12.200			Out of Play	1.0	3.0	4.0	-2.0	1	Team A	Right	D50	12.0	5.0	1.0	0.0	11.0	6.0	1.0	0.0
622	106742001.0	2019-08-02 09:51:12.300			Out of Play	1.0	3.0	4.0	-2.0	1	Team A	Right	D50	12.0	5.0	1.0	0.0	11.0	6.0	1.0	0.0
623	106742001.0	2019-08-02 09:51:12.400			Out of Play	1.0	3.0	4.0	-2.0	1	Team A	Right	D50	12.0	5.0	1.0	0.0	11.0	6.0	1.0	0.0
624	106742001.0	2019-08-02 09:51:12.500			Out of Play	1.0	3.0	4.0	-2.0	1	Team A	Right	D50	12.0	5.0	1.0	0.0	11.0	6.0	1.0	0.0
625	106742001.0	2019-08-02 09:51:12.600			Out of Play	2.0	3.0	5.0	-1.0	1	Team A	Right	D50	12.0	5.0	1.0	0.0	11.0	6.0	1.0	0.0
626	106742001.0	2019-08-02 09:51:12.700			Out of Play	2.0	3.0	5.0	-1.0	1	Team A	Right	D50	12.0	5.0	1.0	0.0	11.0	6.0	1.0	0.0
627	106742001.0	2019-08-02 09:51:12.800			Out of Play	2.0	3.0	5.0	-1.0	1	Team A	Right	D50	12.0	5.0	1.0	0.0	11.0	6.0	1.0	0.0
628	106742001.0	2019-08-02 09:51:12.900			Out of Play	3.0	3.0	6.0	0.0	1	Team A	Right	D50	12.0	5.0	1.0	0.0	11.0	6.0	1.0	0.0
629	106742001.0	2019-08-02 09:51:13.000			Out of Play	3.0	3.0	6.0	0.0	1	Team A	Right	D50	12.0	5.0	1.0	0.0	11.0	6.0	1.0	0.0
630	106742001.0	2019-08-02 09:51:13.100			Out of Play	4.0	3.0	7.0	1.0	1	Team A	Right	D50	12.0	5.0	1.0	0.0	11.0	6.0	1.0	0.0
631	106742001.0	2019-08-02 09:51:13.200			Out of Play	4.0	3.0	7.0	1.0	1	Team A	Right	D50	12.0	5.0	1.0	0.0	11.0	6.0	1.0	0.0
632	106742001.0	2019-08-02 09:51:13.300			Out of Play	4.0	3.0	7.0	1.0	1	Team A	Right	D50	12.0	5.0	1.0	0.0	11.0	6.0	1.0	0.0
633	106742001.0	2019-08-02 09:51:13.400			Out of Play	4.0	4.0	8.0	0.0	1	Team A	Right	D50	12.0	5.0	1.0	0.0	11.0	6.0	1.0	0.0
634	106742001.0	2019-08-02 09:51:13.500			Out of Play	4.0	4.0	8.0	0.0	1	Team A	Right	D50	12.0	5.0	1.0	0.0	11.0	6.0	1.0	0.0
635	106742001.0	2019-08-02 09:51:13.600			Out of Play	4.0	4.0	8.0	0.0	1	Team A	Right	D50	12.0	5.0	1.0	0.0	11.0	6.0	1.0	0.0
636	106742001.0	2019-08-02 09:51:13.700			Out of Play	4.0	4.0	8.0	0.0	1	Team A	Right	D50	12.0	5.0	1.0	0.0	11.0	6.0	1.0	0.0
637	106742001.0	2019-08-02 09:51:13.800			Out of Play	4.0	4.0	8.0	0.0	1	Team A	Right	D50	12.0	5.0	1.0	0.0	11.0	6.0	1.0	0.0
638	106742001.0	2019-08-02 09:51:13.900			Out of Play	4.0	4.0	8.0	0.0	1	Team A	Right	D50	12.0	5.0	1.0	0.0	11.0	6.0	1.0	0.0
639	106742001.0	2019-08-02 09:51:14.000			Contest	4.0	4.0	8.0	0.0	1	Team A	Right	D50	12.0	5.0	1.0	0.0	11.0	6.0	1.0	0.0
640	106742001.0	2019-08-02 09:51:14.100			Contest	4.0	4.0	8.0	0.0	1	Team A	Right	D50	12.0	5.0	1.0	0.0	11.0	6.0	1.0	0.0
641	106742001.0	2019-08-02 09:51:14.200			Contest	4.0	4.0	8.0	0.0	1	Team A	Right	D50	12.0	5.0	1.0	0.0	11.0	6.0	1.0	0.0
642	106742001.0	2019-08-02 09:51:14.300			Contest	4.0	4.0	8.0	0.0	1	Team A	Right	D50	12.0	5.0	1.0	0.0	11.0	6.0	1.0	0.0
643	106742001.0	2019-08-02 09:51:14.400			Contest	4.0	4.0	8.0	0.0	1	Team A	Right	D50	12.0	5.0	1.0	0.0	11.0	6.0	1.0	0.0
644	106742001.0	2019-08-02 09:51:14.500			Contest	4.0	4.0	8.0	0.0	1	Team A	Right	D50	12.0	5.0	1.0	0.0	11.0	6.0	1.0	0.0
645	106742001.0	2019-08-02 09:51:14.600			Contest	4.0	4.0	8.0	0.0	1	Team A	Right	D50	12.0	5.0	1.0	0.0	11.0	6.0	1.0	0.0
646	106742001.0	2019-08-02 09:51:14.700			Contest	4.0	4.0	8.0	0.0	1	Team A	Right	D50	12.0	5.0	1.0	0.0	11.0	6.0	1.0	0.0
647	106742001.0	2019-08-02 09:51:14.800			Contest	4.0	4.0	8.0	0.0	1	Team A	Right	D50	12.0	5.0	1.0	0.0	11.0	6.0	1.0	0.0
648	106742001.0	2019-08-02 09:51:14.900			Contest	4.0	5.0	9.0	-1.0	1	Team A	Right	D50	12.0	5.0	1.0	0.0	11.0	6.0	1.0	0.0
649	106742001.0	2019-08-02 09:51:15.000			Contest	4.0	5.0	9.0	-1.0	1	Team A	Right	D50	12.0	5.0	1.0	0.0	11.0	6.0	1.0	0.0
650	106742001.0	2019-08-02 09:51:15.100			Contest	4.0	5.0	9.0	-1.0	1	Team A	Right	D50	12.0	5.0	1.0	0.0	11.0	6.0	1.0	0.0
651	106742001.0	2019-08-02 09:51:15.200			Contest	4.0	5.0	9.0	-1.0	1	Team A	Right	D50	12.0	5.0	1.0	0.0	11.0	6.0	1.0	0.0
652	106742001.0	2019-08-02 09:51:15.300			Contest	4.0	5.0	9.0	-1.0	1	Team A	Right	D50	12.0	5.0	1.0	0.0	11.0	6.0	1.0	0.0
653	106742001.0	2019-08-02 09:51:15.400			Contest	4.0	5.0	9.0	-1.0	1	Team A	Right	D50	12.0	5.0	1.0	0.0	11.0	6.0	1.0	0.0
654	106742001.0	2019-08-02 09:51:15.500			Contest	4.0	5.0	9.0	-1.0	1	Team A	Right	D50	12.0	5.0	1.0	0.0	11.0	6.0	1.0	0.0
655	106742001.0	2019-08-02 09:51:15.600			Contest	4.0	5.0	9.0	-1.0	1	Team A	Right	D50	12.0	5.0	1.0	0.0	11.0	6.0	1.0	0.0
656	106742001.0	2019-08-02 09:51:15.700			Contest	4.0	5.0	9.0	-1.0	1	Team A	Right	D50	12.0	5.0	1.0	0.0	11.0	6.0	1.0	0.0
657	106742001.0	2019-08-02 09:51:15.800			Contest	5.0	5.0	10.0	0.0	1	Team A	Right	D50	12.0	5.0	1.0	0.0	11.0	6.0	1.0	0.0
658	106742001.0	2019-08-02 09:51:15.900			Contest	5.0	5.0	10.0	0.0	1	Team A	Right	D50	12.0	5.0	1.0	0.0	11.0	6.0	1.0	0.0
659	106742001.0	2019-08-02 09:51:16.000			Contest	6.0	5.0	11.0	1.0	1	Team A	Right	D50	12.0	5.0	1.0	0.0	11.0	6.0	1.0	0.0
660	106742001.0	2019-08-02 09:51:16.100			Contest	6.0	5.0	11.0	1.0	1	Team A	Right	D50	12.0	5.0	1.0	0.0	11.0	6.0	1.0	0.0
661	106742001.0	2019-08-02 09:51:16.200			Contest	6.0	5.0	11.0	1.0	1	Team A	Right	D50	12.0	5.0	1.0	0.0	11.0	6.0	1.0	0.0
662	106742001.0	2019-08-02 09:51:16.300			Contest	6.0	4.0	10.0	2.0	1	Team A	Right	D50	12.0	5.0	1.0	0.0	11.0	6.0	1.0	0.0
663	106742001.0	2019-08-02 09:51:16.400			Contest	6.0	5.0	11.0	1.0	1	Team A	Right	D50	12.0	5.0	1.0	0.0	11.0	6.0	1.0	0.0
664	106742001.0	2019-08-02 09:51:16.500			Contest	6.0	5.0	11.0	1.0	1	Team A	Right	D50	12.0	5.0	1.0	0.0	11.0	6.0	1.0	0.0
665	106742001.0	2019-08-02 09:51:16.600			Contest	6.0	5.0	11.0	1.0	1	Team A	Right	D50	12.0	5.0	1.0	0.0	11.0	6.0	1.0	0.0
666	106742001.0	2019-08-02 09:51:16.700			Contest	6.0	5.0	11.0	1.0	1	Team A	Right	D50	12.0	5.0	1.0	0.0	11.0	6.0	1.0	0.0
667	106742001.0	2019-08-02 09:51:16.800	TIHO	2910.0	Contest	6.0	5.0	11.0	1.0	1	Team A	Right	D50	12.0	5.0	1.0	0.0	11.0	6.0	1.0	0.0
668	106742001.0	2019-08-02 09:51:16.900			Contest	6.0	5.0	11.0	1.0	1	Team A	Right	D50	12.0	5.0	1.0	0.0	11.0	6.0	1.0	0.0
669	106742001.0	2019-08-02 09:51:17.000			Contest	6.0	5.0	11.0	1.0	1	Team A	Right	D50	12.0	5.0	1.0	0.0	11.0	6.0	1.0	0.0
670	106742001.0	2019-08-02 09:51:17.100			Contest	6.0	5.0	11.0	1.0	1	Team A	Right	D50	12.0	5.0	1.0	0.0	11.0	6.0	1.0	0.0
671	106742001.0	2019-08-02 09:51:17.200			Contest	6.0	5.0	11.0	1.0	1	Team A	Right	D50	12.0	5.0	1.0	0.0	11.0	6.0	1.0	0.0
672	106742001.0	2019-08-02 09:51:17.300			Contest	7.0	5.0	12.0	2.0	1	Team A	Right	D50	12.0	5.0	1.0	0.0	11.0	6.0	1.0	0.0
673	106742001.0	2019-08-02 09:51:17.400			Contest	7.0	5.0	12.0	2.0	1	Team A	Right	D50	12.0	5.0	1.0	0.0	11.0	6.0	1.0	0.0
674	106742001.0	2019-08-02 09:51:17.500			Contest	7.0	5.0	12.0	2.0	1	Team A	Right	D50	12.0	5.0	1.0	0.0	11.0	6.0	1.0	0.0
675	106742001.0	2019-08-02 09:51:17.600			Contest	7.0	5.0	12.0	2.0	1	Team A	Right	D50	12.0	5.0	1.0	0.0	11.0	6.0	1.0	0.0
676	106742001.0	2019-08-02 09:51:17.700			Contest	7.0	5.0	12.0	2.0	1	Team A	Right	D50	12.0	5.0	1.0	0.0	11.0	6.0	1.0	0.0
677	106742001.0	2019-08-02 09:51:17.800			Contest	7.0	5.0	12.0	2.0	1	Team A	Right	D50	12.0	5.0	1.0	0.0	11.0	6.0	1.0	0.0
678	106742001.0	2019-08-02 09:51:17.900			Contest	7.0	5.0	12.0	2.0	1	Team A	Right	D50	12.0	5.0	1.0	0.0	11.0	6.0	1.0	0.0
679	106742001.0	2019-08-02 09:51:18.000			Contest	7.0	5.0	12.0	2.0	1	Team A	Right	D50	12.0	5.0	1.0	0.0	11.0	6.0	1.0	0.0
680	106742001.0	2019-08-02 09:51:18.100			Contest	7.0	5.0	12.0	2.0	1	Team A	Right	D50	12.0	5.0	1.0	0.0	11.0	6.0	1.0	0.0
681	106742001.0	2019-08-02 09:51:18.200			Contest	7.0	5.0	12.0	2.0	1	Team A	Right	D50	12.0	5.0	1.0	0.0	11.0	6.0	1.0	0.0
682	106742001.0	2019-08-02 09:51:18.300			Contest	7.0	5.0	12.0	2.0	1	Team A	Right	D50	12.0	5.0	1.0	0.0	11.0	6.0	1.0	0.0
683	106742001.0	2019-08-02 09:51:18.400			Contest	7.0	5.0	12.0	2.0	1	Team A	Right	D50	12.0	5.0	1.0	0.0	11.0	6.0	1.0	0.0
684	106742001.0	2019-08-02 09:51:18.500	TACKN	3000.0	Contest	7.0	5.0	12.0	2.0	1	Team A	Right	D50	12.0	5.0	1.0	0.0	11.0	6.0	1.0	0.0
685	106742001.0	2019-08-02 09:51:18.600			Contest	7.0	5.0	12.0	2.0	1	Team A	Right	D50	12.0	5.0	1.0	0.0	11.0	6.0	1.0	0.0
686	106742001.0	2019-08-02 09:51:18.700			Contest	7.0	5.0	12.0	2.0	1	Team A	Right	D50	12.0	5.0	1.0	0.0	11.0	6.0	1.0	0.0
687	106742001.0	2019-08-02 09:51:18.800			Contest	7.0	5.0	12.0	2.0	1	Team A	Right	D50	12.0	5.0	1.0	0.0	11.0	6.0	1.0	0.0
688	106742001.0	2019-08-02 09:51:18.900			Contest	7.0	5.0	12.0	2.0	1	Team A	Right	D50	12.0	5.0	1.0	0.0	11.0	6.0	1.0	0.0
689	106742001.0	2019-08-02 09:51:19.000			Contest	7.0	7.0	14.0	0.0	1	Team A	Right	D50	12.0	5.0	1.0	0.0	11.0	6.0	1.0	0.0
690	106742001.0	2019-08-02 09:51:19.100			Contest	7.0	7.0	14.0	0.0	1	Team A	Right	D50	12.0	5.0	1.0	0.0	11.0	6.0	1.0	0.0
691	106742001.0	2019-08-02 09:51:19.200			Contest	8.0	7.0	15.0	1.0	1	Team A	Right	D50	12.0	5.0	1.0	0.0	11.0	6.0	1.0	0.0
692	106742001.0	2019-08-02 09:51:19.300			Contest	8.0	7.0	15.0	1.0	1	Team A	Right	D50	12.0	5.0	1.0	0.0	11.0	6.0	1.0	0.0
693	106742001.0	2019-08-02 09:51:19.400			Contest	8.0	7.0	15.0	1.0	1	Team A	Right	D50	12.0	5.0	1.0	0.0	11.0	6.0	1.0	0.0
694	106742001.0	2019-08-02 09:51:19.500			Contest	8.0	7.0	15.0	1.0	1	Team A	Right	D50	12.0	5.0	1.0	0.0	11.0	6.0	1.0	0.0
695	106742001.0	2019-08-02 09:51:19.600			Contest	8.0	7.0	15.0	1.0	1	Team A	Right	D50	12.0	5.0	1.0	0.0	11.0	6.0	1.0	0.0
696	106742001.0	2019-08-02 09:51:19.700			Contest	8.0	7.0	15.0	1.0	1	Team A	Right	D50	12.0	5.0	1.0	0.0	11.0	6.0	1.0	0.0
697	106742001.0	2019-08-02 09:51:19.800			Contest	8.0	7.0	15.0	1.0	1	Team A	Right	D50	12.0	5.0	1.0	0.0	11.0	6.0	1.0	0.0
698	106742001.0	2019-08-02 09:51:19.900			Contest	8.0	7.0	15.0	1.0	1	Team A	Right	D50	12.0	5.0	1.0	0.0	11.0	6.0	1.0	0.0
699	106742001.0	2019-08-02 09:51:20.000			Contest	8.0	7.0	15.0	1.0	1	Team A	Right	D50	12.0	5.0	1.0	0.0	11.0	6.0	1.0	0.0
700	106742001.0	2019-08-02 09:51:20.100			Contest	8.0	7.0	15.0	1.0	1	Team A	Right	D50	12.0	5.0	1.0	0.0	11.0	6.0	1.0	0.0
701	106742001.0	2019-08-02 09:51:20.200			Contest	7.0	7.0	14.0	0.0	1	Team A	Right	D50	12.0	5.0	1.0	0.0	11.0	6.0	1.0	0.0
702	106742001.0	2019-08-02 09:51:20.300			Contest	7.0	7.0	14.0	0.0	1	Team A	Right	D50	12.0	5.0	1.0	0.0	11.0	6.0	1.0	0.0
703	106742001.0	2019-08-02 09:51:20.400			Contest	7.0	7.0	14.0	0.0	1	Team A	Right	D50	12.0	5.0	1.0	0.0	11.0	6.0	1.0	0.0
704	106742001.0	2019-08-02 09:51:20.500			Contest	7.0	7.0	14.0	0.0	1	Team A	Right	D50	12.0	5.0	1.0	0.0	11.0	6.0	1.0	0.0
705	106742001.0	2019-08-02 09:51:20.600			Contest	8.0	7.0	15.0	1.0	1	Team A	Right	D50	12.0	5.0	1.0	0.0	11.0	6.0	1.0	0.0
706	106742001.0	2019-08-02 09:51:20.700			Contest	8.0	7.0	15.0	1.0	1	Team A	Right	D50	12.0	5.0	1.0	0.0	11.0	6.0	1.0	0.0
707	106742001.0	2019-08-02 09:51:20.800			Contest	8.0	7.0	15.0	1.0	1	Team A	Right	D50	12.0	5.0	1.0	0.0	11.0	6.0	1.0	0.0
708	106742001.0	2019-08-02 09:51:20.900			Contest	8.0	7.0	15.0	1.0	1	Team A	Right	D50	12.0	5.0	1.0	0.0	11.0	6.0	1.0	0.0
709	106742001.0	2019-08-02 09:51:21.000			Contest	8.0	7.0	15.0	1.0	1	Team A	Right	D50	12.0	5.0	1.0	0.0	11.0	6.0	1.0	0.0
710	106742001.0	2019-08-02 09:51:21.100	HOLD	3100.0	Out of Play	8.0	7.0	15.0	1.0	1	Team A	Right	D50	12.0	5.0	1.0	0.0	11.0	6.0	1.0	0.0
711	106742001.0	2019-08-02 09:51:21.200			Out of Play	8.0	7.0	15.0	1.0	1	Team A	Right	D50	12.0	5.0	1.0	0.0	11.0	6.0	1.0	0.0
712	106742001.0	2019-08-02 09:51:21.300			Out of Play	8.0	7.0	15.0	1.0	1	Team A	Right	D50	12.0	5.0	1.0	0.0	11.0	6.0	1.0	0.0
713	106742001.0	2019-08-02 09:51:21.400			Out of Play	9.0	7.0	16.0	2.0	1	Team A	Right	D50	12.0	5.0	1.0	0.0	11.0	6.0	1.0	0.0
714	106742001.0	2019-08-02 09:51:21.500			Out of Play	9.0	7.0	16.0	2.0	1	Team A	Right	D50	12.0	5.0	1.0	0.0	11.0	6.0	1.0	0.0
715	106742001.0	2019-08-02 09:51:21.600			Out of Play	9.0	7.0	16.0	2.0	1	Team A	Right	D50	12.0	5.0	1.0	0.0	11.0	6.0	1.0	0.0
716	106742001.0	2019-08-02 09:51:21.700			Out of Play	9.0	7.0	16.0	2.0	1	Team A	Right	D50	12.0	5.0	1.0	0.0	11.0	6.0	1.0	0.0
717	106742001.0	2019-08-02 09:51:21.800			Out of Play	9.0	7.0	16.0	2.0	1	Team A	Right	D50	12.0	5.0	1.0	0.0	11.0	6.0	1.0	0.0
718	106742001.0	2019-08-02 09:51:21.900			Out of Play	9.0	7.0	16.0	2.0	1	Team A	Right	D50	12.0	5.0	1.0	0.0	11.0	6.0	1.0	0.0
719	106742001.0	2019-08-02 09:51:22.000			Out of Play	10.0	7.0	17.0	3.0	1	Team A	Right	D50	12.0	5.0	1.0	0.0	11.0	6.0	1.0	0.0
720	106742001.0	2019-08-02 09:51:22.100			Out of Play	10.0	7.0	17.0	3.0	1	Team A	Right	D50	12.0	5.0	1.0	0.0	11.0	6.0	1.0	0.0
721	106742001.0	2019-08-02 09:51:22.200			Out of Play	9.0	8.0	17.0	1.0	1	Team A	Right	D50	12.0	5.0	1.0	0.0	11.0	6.0	1.0	0.0
722	106742001.0	2019-08-02 09:51:22.300			Out of Play	9.0	8.0	17.0	1.0	1	Team A	Right	D50	12.0	5.0	1.0	0.0	11.0	6.0	1.0	0.0
723	106742001.0	2019-08-02 09:51:22.400			Out of Play	9.0	8.0	17.0	1.0	1	Team A	Right	D50	12.0	5.0	1.0	0.0	11.0	6.0	1.0	0.0
724	106742001.0	2019-08-02 09:51:22.500			Out of Play	9.0	8.0	17.0	1.0	1	Team A	Right	D50	12.0	5.0	1.0	0.0	11.0	6.0	1.0	0.0
725	106742001.0	2019-08-02 09:51:22.600			Out of Play	9.0	8.0	17.0	1.0	1	Team A	Right	D50	12.0	5.0	1.0	0.0	11.0	6.0	1.0	0.0
726	106742001.0	2019-08-02 09:51:22.700			Out of Play	9.0	8.0	17.0	1.0	1	Team A	Right	D50	12.0	5.0	1.0	0.0	11.0	6.0	1.0	0.0
727	106742001.0	2019-08-02 09:51:22.800			Out of Play	9.0	8.0	17.0	1.0	1	Team A	Right	D50	12.0	5.0	1.0	0.0	11.0	6.0	1.0	0.0
728	106742001.0	2019-08-02 09:51:22.900			Out of Play	9.0	8.0	17.0	1.0	1	Team A	Right	D50	12.0	5.0	1.0	0.0	11.0	6.0	1.0	0.0
729	106742001.0	2019-08-02 09:51:23.000			Out of Play	9.0	8.0	17.0	1.0	1	Team A	Right	D50	12.0	5.0	1.0	0.0	11.0	6.0	1.0	0.0
730	106742001.0	2019-08-02 09:51:23.100			Out of Play	9.0	8.0	17.0	1.0	1	Team A	Right	D50	12.0	5.0	1.0	0.0	11.0	6.0	1.0	0.0
731	106742001.0	2019-08-02 09:51:23.200			Out of Play	9.0	7.0	16.0	2.0	1	Team A	Right	D50	12.0	5.0	1.0	0.0	11.0	6.0	1.0	0.0
732	106742001.0	2019-08-02 09:51:23.300			Out of Play	9.0	7.0	16.0	2.0	1	Team A	Right	D50	12.0	5.0	1.0	0.0	11.0	6.0	1.0	0.0
733	106742001.0	2019-08-02 09:51:23.400			Out of Play	9.0	7.0	16.0	2.0	1	Team A	Right	D50	12.0	5.0	1.0	0.0	11.0	6.0	1.0	0.0
734	106742001.0	2019-08-02 09:51:23.500			Out of Play	9.0	7.0	16.0	2.0	1	Team A	Right	D50	12.0	5.0	1.0	0.0	11.0	6.0	1.0	0.0
735	106742001.0	2019-08-02 09:51:23.600			Out of Play	9.0	7.0	16.0	2.0	1	Team A	Right	D50	12.0	5.0	1.0	0.0	11.0	6.0	1.0	0.0
736	106742001.0	2019-08-02 09:51:23.700			Out of Play	9.0	7.0	16.0	2.0	1	Team A	Right	D50	12.0	5.0	1.0	0.0	11.0	6.0	1.0	0.0
737	106742001.0	2019-08-02 09:51:23.800			Out of Play	9.0	7.0	16.0	2.0	1	Team A	Right	D50	12.0	5.0	1.0	0.0	11.0	6.0	1.0	0.0
738	106742001.0	2019-08-02 09:51:23.900			Out of Play	9.0	7.0	16.0	2.0	1	Team A	Right	D50	12.0	5.0	1.0	0.0	11.0	6.0	1.0	0.0
739	106742001.0	2019-08-02 09:51:24.000			Out of Play	9.0	7.0	16.0	2.0	1	Team A	Right	D50	12.0	5.0	1.0	0.0	11.0	6.0	1.0	0.0
740	106742001.0	2019-08-02 09:51:24.100			Out of Play	9.0	7.0	16.0	2.0	1	Team A	Right	D50	12.0	5.0	1.0	0.0	11.0	6.0	1.0	0.0
741	106742001.0	2019-08-02 09:51:24.200			Out of Play	9.0	7.0	16.0	2.0	1	Team A	Right	D50	12.0	5.0	1.0	0.0	11.0	6.0	1.0	0.0
742	106742001.0	2019-08-02 09:51:24.300			Out of Play	9.0	7.0	16.0	2.0	1	Team A	Right	D50	12.0	5.0	1.0	0.0	11.0	6.0	1.0	0.0
743	106742001.0	2019-08-02 09:51:24.400			Out of Play	9.0	6.0	15.0	3.0	1	Team A	Right	D50	12.0	5.0	1.0	0.0	11.0	6.0	1.0	0.0
744	106742001.0	2019-08-02 09:51:24.500			Out of Play	9.0	6.0	15.0	3.0	1	Team A	Right	D50	12.0	5.0	1.0	0.0	11.0	6.0	1.0	0.0
745	106742001.0	2019-08-02 09:51:24.600			Out of Play	9.0	6.0	15.0	3.0	1	Team A	Right	D50	12.0	5.0	1.0	0.0	11.0	6.0	1.0	0.0
746	106742001.0	2019-08-02 09:51:24.700			Out of Play	9.0	6.0	15.0	3.0	1	Team A	Right	D50	12.0	5.0	1.0	0.0	11.0	6.0	1.0	0.0
747	106742001.0	2019-08-02 09:51:24.800			Out of Play	9.0	6.0	15.0	3.0	1	Team A	Right	D50	12.0	5.0	1.0	0.0	11.0	6.0	1.0	0.0
748	106742001.0	2019-08-02 09:51:24.900			Out of Play	9.0	6.0	15.0	3.0	1	Team A	Right	D50	12.0	5.0	1.0	0.0	11.0	6.0	1.0	0.0
749	106742001.0	2019-08-02 09:51:25.000			Out of Play	9.0	6.0	15.0	3.0	1	Team A	Right	D50	12.0	5.0	1.0	0.0	11.0	6.0	1.0	0.0
750	106742001.0	2019-08-02 09:51:25.100			Out of Play	9.0	6.0	15.0	3.0	1	Team A	Right	D50	12.0	5.0	1.0	0.0	11.0	6.0	1.0	0.0
751	106742001.0	2019-08-02 09:51:25.200			Out of Play	9.0	6.0	15.0	3.0	1	Team A	Right	D50	12.0	5.0	1.0	0.0	11.0	6.0	1.0	0.0
752	106742001.0	2019-08-02 09:51:25.300			Out of Play	9.0	6.0	15.0	3.0	1	Team A	Right	D50	12.0	5.0	1.0	0.0	11.0	6.0	1.0	0.0
753	106742001.0	2019-08-02 09:51:25.400			Out of Play	9.0	6.0	15.0	3.0	1	Team A	Right	D50	12.0	5.0	1.0	0.0	11.0	6.0	1.0	0.0
754	106742001.0	2019-08-02 09:51:25.500			Out of Play	9.0	6.0	15.0	3.0	1	Team A	Right	D50	12.0	5.0	1.0	0.0	11.0	6.0	1.0	0.0
755	106742001.0	2019-08-02 09:51:25.600			Out of Play	9.0	6.0	15.0	3.0	1	Team A	Right	D50	12.0	5.0	1.0	0.0	11.0	6.0	1.0	0.0
756	106742001.0	2019-08-02 09:51:25.700			Out of Play	9.0	6.0	15.0	3.0	1	Team A	Right	D50	12.0	5.0	1.0	0.0	11.0	6.0	1.0	0.0
757	106742001.0	2019-08-02 09:51:25.800			Out of Play	9.0	6.0	15.0	3.0	1	Team A	Right	D50	12.0	5.0	1.0	0.0	11.0	6.0	1.0	0.0
758	106742001.0	2019-08-02 09:51:25.900			Out of Play	9.0	6.0	15.0	3.0	1	Team A	Right	D50	12.0	5.0	1.0	0.0	11.0	6.0	1.0	0.0
759	106742001.0	2019-08-02 09:51:26.000			Out of Play	9.0	6.0	15.0	3.0	1	Team A	Right	D50	12.0	5.0	1.0	0.0	11.0	6.0	1.0	0.0
760	106742001.0	2019-08-02 09:51:26.100			Out of Play	9.0	6.0	15.0	3.0	1	Team A	Right	D50	12.0	5.0	1.0	0.0	11.0	6.0	1.0	0.0
761	106742001.0	2019-08-02 09:51:26.200			Out of Play	9.0	5.0	14.0	4.0	1	Team A	Right	D50	12.0	5.0	1.0	0.0	11.0	6.0	1.0	0.0
762	106742001.0	2019-08-02 09:51:26.300			Out of Play	9.0	5.0	14.0	4.0	1	Team A	Right	D50	12.0	5.0	1.0	0.0	11.0	6.0	1.0	0.0
763	106742001.0	2019-08-02 09:51:26.400			Out of Play	9.0	5.0	14.0	4.0	1	Team A	Right	D50	12.0	5.0	1.0	0.0	11.0	6.0	1.0	0.0
764	106742001.0	2019-08-02 09:51:26.500			Out of Play	8.0	5.0	13.0	3.0	1	Team A	Right	D50	12.0	5.0	1.0	0.0	11.0	6.0	1.0	0.0
765	106742001.0	2019-08-02 09:51:26.600			Out of Play	8.0	5.0	13.0	3.0	1	Team A	Right	D50	12.0	5.0	1.0	0.0	11.0	6.0	1.0	0.0
766	106742001.0	2019-08-02 09:51:26.700			Out of Play	8.0	5.0	13.0	3.0	1	Team A	Right	D50	12.0	5.0	1.0	0.0	11.0	6.0	1.0	0.0
767	106742001.0	2019-08-02 09:51:26.800			Out of Play	8.0	5.0	13.0	3.0	1	Team A	Right	D50	12.0	5.0	1.0	0.0	11.0	6.0	1.0	0.0
768	106742001.0	2019-08-02 09:51:26.900			Out of Play	8.0	5.0	13.0	3.0	1	Team A	Right	D50	12.0	5.0	1.0	0.0	11.0	6.0	1.0	0.0
769	106742001.0	2019-08-02 09:51:27.000			Out of Play	8.0	5.0	13.0	3.0	1	Team A	Right	D50	12.0	5.0	1.0	0.0	11.0	6.0	1.0	0.0
770	106742001.0	2019-08-02 09:51:27.100			Out of Play	8.0	5.0	13.0	3.0	1	Team A	Right	D50	12.0	5.0	1.0	0.0	11.0	6.0	1.0	0.0
771	106742001.0	2019-08-02 09:51:27.200			Out of Play	8.0	5.0	13.0	3.0	1	Team A	Right	D50	12.0	5.0	1.0	0.0	11.0	6.0	1.0	0.0
772	106742001.0	2019-08-02 09:51:27.300			Out of Play	8.0	5.0	13.0	3.0	1	Team A	Right	D50	12.0	5.0	1.0	0.0	11.0	6.0	1.0	0.0
773	106742001.0	2019-08-02 09:51:27.400			Out of Play	8.0	5.0	13.0	3.0	1	Team A	Right	D50	12.0	5.0	1.0	0.0	11.0	6.0	1.0	0.0
774	106742001.0	2019-08-02 09:51:27.500			Out of Play	8.0	5.0	13.0	3.0	1	Team A	Right	D50	12.0	5.0	1.0	0.0	11.0	6.0	1.0	0.0
775	106742001.0	2019-08-02 09:51:27.600			Out of Play	8.0	5.0	13.0	3.0	1	Team A	Right	D50	12.0	5.0	1.0	0.0	11.0	6.0	1.0	0.0
776	106742001.0	2019-08-02 09:51:27.700			Out of Play	8.0	5.0	13.0	3.0	1	Team A	Right	D50	12.0	5.0	1.0	0.0	11.0	6.0	1.0	0.0
777	106742001.0	2019-08-02 09:51:27.800			Out of Play	8.0	5.0	13.0	3.0	1	Team A	Right	D50	12.0	5.0	1.0	0.0	11.0	6.0	1.0	0.0
778	106742001.0	2019-08-02 09:51:27.900			Out of Play	8.0	5.0	13.0	3.0	1	Team A	Right	D50	12.0	5.0	1.0	0.0	11.0	6.0	1.0	0.0
779	106742001.0	2019-08-02 09:51:28.000			Out of Play	8.0	5.0	13.0	3.0	1	Team A	Right	D50	12.0	5.0	1.0	0.0	11.0	6.0	1.0	0.0
780	106742001.0	2019-08-02 09:51:28.100			Out of Play	8.0	5.0	13.0	3.0	1	Team A	Right	D50	12.0	5.0	1.0	0.0	11.0	6.0	1.0	0.0
781	106742001.0	2019-08-02 09:51:28.200			Out of Play	8.0	5.0	13.0	3.0	1	Team A	Right	D50	12.0	5.0	1.0	0.0	11.0	6.0	1.0	0.0
782	106742001.0	2019-08-02 09:51:28.300			Out of Play	8.0	5.0	13.0	3.0	1	Team A	Right	D50	12.0	5.0	1.0	0.0	11.0	6.0	1.0	0.0
783	106742001.0	2019-08-02 09:51:28.400			Out of Play	8.0	5.0	13.0	3.0	1	Team A	Right	D50	12.0	5.0	1.0	0.0	11.0	6.0	1.0	0.0
784	106742001.0	2019-08-02 09:51:28.500			Out of Play	8.0	5.0	13.0	3.0	1	Team A	Right	D50	12.0	5.0	1.0	0.0	11.0	6.0	1.0	0.0
785	106742001.0	2019-08-02 09:51:28.600			Out of Play	8.0	5.0	13.0	3.0	1	Team A	Right	D50	12.0	5.0	1.0	0.0	11.0	6.0	1.0	0.0
786	106742001.0	2019-08-02 09:51:28.700			Out of Play	8.0	5.0	13.0	3.0	1	Team A	Right	D50	12.0	5.0	1.0	0.0	11.0	6.0	1.0	0.0
787	106742001.0	2019-08-02 09:51:28.800			Contest	8.0	5.0	13.0	3.0	1	Team A	Right	D50	12.0	5.0	1.0	0.0	11.0	6.0	1.0	0.0
788	106742001.0	2019-08-02 09:51:28.900			Contest	8.0	5.0	13.0	3.0	1	Team A	Right	D50	12.0	5.0	1.0	0.0	11.0	6.0	1.0	0.0
789	106742001.0	2019-08-02 09:51:29.000			Contest	8.0	5.0	13.0	3.0	1	Team A	Right	D50	12.0	5.0	1.0	0.0	11.0	6.0	1.0	0.0
790	106742001.0	2019-08-02 09:51:29.100			Contest	8.0	5.0	13.0	3.0	1	Team A	Right	D50	12.0	5.0	1.0	0.0	11.0	6.0	1.0	0.0
791	106742001.0	2019-08-02 09:51:29.200			Contest	8.0	5.0	13.0	3.0	1	Team A	Right	D50	12.0	5.0	1.0	0.0	11.0	6.0	1.0	0.0
792	106742001.0	2019-08-02 09:51:29.300			Contest	8.0	5.0	13.0	3.0	1	Team A	Right	D50	12.0	5.0	1.0	0.0	11.0	6.0	1.0	0.0
793	106742001.0	2019-08-02 09:51:29.400			Contest	8.0	5.0	13.0	3.0	1	Team A	Right	D50	12.0	5.0	1.0	0.0	11.0	6.0	1.0	0.0
794	106742001.0	2019-08-02 09:51:29.500			Contest	8.0	5.0	13.0	3.0	1	Team A	Right	D50	12.0	5.0	1.0	0.0	11.0	6.0	1.0	0.0
795	106742001.0	2019-08-02 09:51:29.600			Contest	8.0	6.0	14.0	2.0	1	Team A	Right	D50	12.0	5.0	1.0	0.0	11.0	6.0	1.0	0.0
796	106742001.0	2019-08-02 09:51:29.700			Contest	8.0	6.0	14.0	2.0	1	Team A	Right	D50	12.0	5.0	1.0	0.0	11.0	6.0	1.0	0.0
797	106742001.0	2019-08-02 09:51:29.800			Contest	8.0	6.0	14.0	2.0	1	Team A	Right	D50	12.0	5.0	1.0	0.0	11.0	6.0	1.0	0.0
798	106742001.0	2019-08-02 09:51:29.900			Contest	8.0	6.0	14.0	2.0	1	Team A	Right	D50	12.0	5.0	1.0	0.0	11.0	6.0	1.0	0.0
799	106742001.0	2019-08-02 09:51:30.000			Contest	8.0	6.0	14.0	2.0	1	Team A	Right	D50	12.0	5.0	1.0	0.0	11.0	6.0	1.0	0.0
800	106742001.0	2019-08-02 09:51:30.100			Contest	8.0	6.0	14.0	2.0	1	Team A	Right	D50	12.0	5.0	1.0	0.0	11.0	6.0	1.0	0.0
801	106742001.0	2019-08-02 09:51:30.200			Contest	8.0	6.0	14.0	2.0	1	Team A	Right	D50	12.0	5.0	1.0	0.0	11.0	6.0	1.0	0.0
802	106742001.0	2019-08-02 09:51:30.300			Contest	8.0	6.0	14.0	2.0	1	Team A	Right	D50	12.0	5.0	1.0	0.0	11.0	6.0	1.0	0.0
803	106742001.0	2019-08-02 09:51:30.400			Contest	8.0	6.0	14.0	2.0	1	Team A	Right	D50	12.0	5.0	1.0	0.0	11.0	6.0	1.0	0.0
804	106742001.0	2019-08-02 09:51:30.500			Contest	8.0	6.0	14.0	2.0	1	Team A	Right	D50	12.0	5.0	1.0	0.0	11.0	6.0	1.0	0.0
805	106742001.0	2019-08-02 09:51:30.600	BUHO	3310.0	Contest	8.0	6.0	14.0	2.0	1	Team A	Right	D50	12.0	5.0	1.0	0.0	11.0	6.0	1.0	0.0
806	106742001.0	2019-08-02 09:51:30.700			Contest	8.0	6.0	14.0	2.0	1	Team A	Right	D50	12.0	5.0	1.0	0.0	11.0	6.0	1.0	0.0
807	106742001.0	2019-08-02 09:51:30.800			Contest	8.0	6.0	14.0	2.0	1	Team A	Right	D50	12.0	5.0	1.0	0.0	11.0	6.0	1.0	0.0
808	106742001.0	2019-08-02 09:51:30.900			Contest	8.0	6.0	14.0	2.0	1	Team A	Right	D50	12.0	5.0	1.0	0.0	11.0	6.0	1.0	0.0
809	106742001.0	2019-08-02 09:51:31.000			Contest	8.0	7.0	15.0	1.0	1	Team A	Right	D50	12.0	5.0	1.0	0.0	11.0	6.0	1.0	0.0
810	106742001.0	2019-08-02 09:51:31.100			Contest	8.0	7.0	15.0	1.0	1	Team A	Right	D50	12.0	5.0	1.0	0.0	11.0	6.0	1.0	0.0
811	106742001.0	2019-08-02 09:51:31.200			Contest	8.0	7.0	15.0	1.0	1	Team A	Right	D50	12.0	5.0	1.0	0.0	11.0	6.0	1.0	0.0
812	106742001.0	2019-08-02 09:51:31.300			Contest	8.0	7.0	15.0	1.0	1	Team A	Right	D50	12.0	5.0	1.0	0.0	11.0	6.0	1.0	0.0
813	106742001.0	2019-08-02 09:51:31.400			Contest	8.0	7.0	15.0	1.0	1	Team A	Right	D50	12.0	5.0	1.0	0.0	11.0	6.0	1.0	0.0
814	106742001.0	2019-08-02 09:51:31.500			Contest	8.0	5.0	13.0	3.0	1	Team A	Right	D50	12.0	5.0	1.0	0.0	11.0	6.0	1.0	0.0
815	106742001.0	2019-08-02 09:51:31.600			Contest	8.0	5.0	13.0	3.0	1	Team A	Right	D50	12.0	5.0	1.0	0.0	11.0	6.0	1.0	0.0
816	106742001.0	2019-08-02 09:51:31.700			Contest	7.0	5.0	12.0	2.0	1	Team A	Right	D50	12.0	5.0	1.0	0.0	11.0	6.0	1.0	0.0
817	106742001.0	2019-08-02 09:51:31.800			Contest	7.0	5.0	12.0	2.0	1	Team A	Right	D50	12.0	5.0	1.0	0.0	11.0	6.0	1.0	0.0
818	106742001.0	2019-08-02 09:51:31.900			Contest	7.0	5.0	12.0	2.0	1	Team A	Right	D50	12.0	5.0	1.0	0.0	11.0	6.0	1.0	0.0
819	106742001.0	2019-08-02 09:51:32.000			Contest	7.0	5.0	12.0	2.0	1	Team A	Right	D50	12.0	5.0	1.0	0.0	11.0	6.0	1.0	0.0
820	106742001.0	2019-08-02 09:51:32.100			Contest	6.0	5.0	11.0	1.0	1	Team A	Right	D50	12.0	5.0	1.0	0.0	11.0	6.0	1.0	0.0
821	106742001.0	2019-08-02 09:51:32.200			Contest	6.0	5.0	11.0	1.0	1	Team A	Right	D50	12.0	5.0	1.0	0.0	11.0	6.0	1.0	0.0
822	106742001.0	2019-08-02 09:51:32.300			Contest	6.0	5.0	11.0	1.0	1	Team A	Right	D50	12.0	5.0	1.0	0.0	11.0	6.0	1.0	0.0
823	106742001.0	2019-08-02 09:51:32.400			Contest	6.0	5.0	11.0	1.0	1	Team A	Right	D50	12.0	5.0	1.0	0.0	11.0	6.0	1.0	0.0
824	106742001.0	2019-08-02 09:51:32.500			Contest	6.0	5.0	11.0	1.0	1	Team A	Right	D50	12.0	5.0	1.0	0.0	11.0	6.0	1.0	0.0
825	106742001.0	2019-08-02 09:51:32.600			Contest	6.0	5.0	11.0	1.0	1	Team A	Right	D50	12.0	5.0	1.0	0.0	11.0	6.0	1.0	0.0
826	106742001.0	2019-08-02 09:51:32.700			Contest	6.0	5.0	11.0	1.0	1	Team A	Right	D50	12.0	5.0	1.0	0.0	11.0	6.0	1.0	0.0
827	106742001.0	2019-08-02 09:51:32.800			Contest	6.0	5.0	11.0	1.0	1	Team A	Right	D50	12.0	5.0	1.0	0.0	11.0	6.0	1.0	0.0
828	106742001.0	2019-08-02 09:51:32.900			Contest	6.0	5.0	11.0	1.0	1	Team A	Right	D50	12.0	5.0	1.0	0.0	11.0	6.0	1.0	0.0
829	106742001.0	2019-08-02 09:51:33.000	TACKN	3400.0	Contest	6.0	5.0	11.0	1.0	1	Team A	Right	D50	12.0	5.0	1.0	0.0	11.0	6.0	1.0	0.0
830	106742001.0	2019-08-02 09:51:33.100			Contest	6.0	5.0	11.0	1.0	1	Team A	Right	D50	12.0	5.0	1.0	0.0	11.0	6.0	1.0	0.0
831	106742001.0	2019-08-02 09:51:33.200			Contest	6.0	5.0	11.0	1.0	1	Team A	Right	D50	12.0	5.0	1.0	0.0	11.0	6.0	1.0	0.0
832	106742001.0	2019-08-02 09:51:33.300			Contest	6.0	5.0	11.0	1.0	1	Team A	Right	D50	12.0	5.0	1.0	0.0	11.0	6.0	1.0	0.0
833	106742001.0	2019-08-02 09:51:33.400			Contest	6.0	5.0	11.0	1.0	1	Team A	Right	D50	12.0	5.0	1.0	0.0	11.0	6.0	1.0	0.0
834	106742001.0	2019-08-02 09:51:33.500			Contest	6.0	5.0	11.0	1.0	1	Team A	Right	D50	12.0	5.0	1.0	0.0	11.0	6.0	1.0	0.0
835	106742001.0	2019-08-02 09:51:33.600			Contest	6.0	5.0	11.0	1.0	1	Team A	Right	D50	12.0	5.0	1.0	0.0	11.0	6.0	1.0	0.0
836	106742001.0	2019-08-02 09:51:33.700			Contest	6.0	6.0	12.0	0.0	1	Team A	Right	D50	12.0	5.0	1.0	0.0	11.0	6.0	1.0	0.0
837	106742001.0	2019-08-02 09:51:33.800			Contest	6.0	6.0	12.0	0.0	1	Team A	Right	D50	12.0	5.0	1.0	0.0	11.0	6.0	1.0	0.0
838	106742001.0	2019-08-02 09:51:33.900			Contest	6.0	6.0	12.0	0.0	1	Team A	Right	D50	13.0	4.0	1.0	0.0	11.0	6.0	1.0	0.0
839	106742001.0	2019-08-02 09:51:34.000			Contest	6.0	6.0	12.0	0.0	1	Team A	Right	D50	13.0	4.0	1.0	0.0	11.0	6.0	1.0	0.0
840	106742001.0	2019-08-02 09:51:34.100			Contest	6.0	6.0	12.0	0.0	1	Team A	Right	D50	13.0	4.0	1.0	0.0	11.0	6.0	1.0	0.0
841	106742001.0	2019-08-02 09:51:34.200			Contest	6.0	6.0	12.0	0.0	1	Team A	Right	D50	13.0	4.0	1.0	0.0	11.0	6.0	1.0	0.0
842	106742001.0	2019-08-02 09:51:34.300			Contest	6.0	6.0	12.0	0.0	1	Team A	Right	D50	13.0	4.0	1.0	0.0	11.0	6.0	1.0	0.0
843	106742001.0	2019-08-02 09:51:34.400			Contest	6.0	6.0	12.0	0.0	1	Team A	Right	D50	13.0	4.0	1.0	0.0	11.0	6.0	1.0	0.0
844	106742001.0	2019-08-02 09:51:34.500			Contest	6.0	6.0	12.0	0.0	1	Team A	Right	D50	13.0	4.0	1.0	0.0	11.0	6.0	1.0	0.0
845	106742001.0	2019-08-02 09:51:34.600			Contest	6.0	6.0	12.0	0.0	1	Team A	Right	D50	13.0	4.0	1.0	0.0	11.0	6.0	1.0	0.0
846	106742001.0	2019-08-02 09:51:34.700			Contest	6.0	6.0	12.0	0.0	1	Team A	Right	D50	13.0	4.0	1.0	0.0	11.0	6.0	1.0	0.0
847	106742001.0	2019-08-02 09:51:34.800			Contest	6.0	6.0	12.0	0.0	1	Team A	Right	D50	13.0	4.0	1.0	0.0	11.0	6.0	1.0	0.0
848	106742001.0	2019-08-02 09:51:34.900			Contest	7.0	6.0	13.0	1.0	1	Team A	Right	D50	13.0	4.0	1.0	0.0	11.0	6.0	1.0	0.0
849	106742001.0	2019-08-02 09:51:35.000			Contest	7.0	7.0	14.0	0.0	1	Team A	Right	D50	13.0	4.0	1.0	0.0	11.0	6.0	1.0	0.0
850	106742001.0	2019-08-02 09:51:35.100			Contest	7.0	7.0	14.0	0.0	1	Team A	Right	D50	13.0	4.0	1.0	0.0	11.0	6.0	1.0	0.0
851	106742001.0	2019-08-02 09:51:35.200			Contest	7.0	7.0	14.0	0.0	1	Team A	Right	D50	13.0	4.0	1.0	0.0	11.0	6.0	1.0	0.0
852	106742001.0	2019-08-02 09:51:35.300			Contest	7.0	7.0	14.0	0.0	1	Team A	Right	D50	13.0	4.0	1.0	0.0	11.0	6.0	1.0	0.0
853	106742001.0	2019-08-02 09:51:35.400			Contest	7.0	7.0	14.0	0.0	1	Team A	Right	D50	13.0	4.0	1.0	0.0	11.0	6.0	1.0	0.0
854	106742001.0	2019-08-02 09:51:35.500			Contest	7.0	7.0	14.0	0.0	1	Team A	Right	D50	13.0	4.0	1.0	0.0	11.0	6.0	1.0	0.0
855	106742001.0	2019-08-02 09:51:35.600			Contest	8.0	7.0	15.0	1.0	1	Team A	Right	D50	13.0	4.0	1.0	0.0	11.0	6.0	1.0	0.0
856	106742001.0	2019-08-02 09:51:35.700	HOLD	3500.0	Out of Play	9.0	7.0	16.0	2.0	1	Team A	Right	D50	13.0	4.0	1.0	0.0	11.0	6.0	1.0	0.0
857	106742001.0	2019-08-02 09:51:35.800			Out of Play	9.0	7.0	16.0	2.0	1	Team A	Right	D50	13.0	4.0	1.0	0.0	11.0	6.0	1.0	0.0
858	106742001.0	2019-08-02 09:51:35.900			Out of Play	9.0	7.0	16.0	2.0	1	Team A	Right	D50	13.0	4.0	1.0	0.0	11.0	6.0	1.0	0.0
859	106742001.0	2019-08-02 09:51:36.000			Out of Play	9.0	7.0	16.0	2.0	1	Team A	Right	D50	13.0	4.0	1.0	0.0	11.0	6.0	1.0	0.0
860	106742001.0	2019-08-02 09:51:36.100			Out of Play	9.0	7.0	16.0	2.0	1	Team A	Right	D50	13.0	4.0	1.0	0.0	11.0	6.0	1.0	0.0
861	106742001.0	2019-08-02 09:51:36.200			Out of Play	9.0	7.0	16.0	2.0	1	Team A	Right	D50	13.0	4.0	1.0	0.0	11.0	6.0	1.0	0.0
862	106742001.0	2019-08-02 09:51:36.300			Out of Play	10.0	7.0	17.0	3.0	1	Team A	Right	D50	13.0	4.0	1.0	0.0	11.0	6.0	1.0	0.0
863	106742001.0	2019-08-02 09:51:36.400			Out of Play	10.0	7.0	17.0	3.0	1	Team A	Right	D50	13.0	4.0	1.0	0.0	11.0	6.0	1.0	0.0
864	106742001.0	2019-08-02 09:51:36.500			Out of Play	10.0	7.0	17.0	3.0	1	Team A	Right	D50	13.0	4.0	1.0	0.0	11.0	6.0	1.0	0.0
865	106742001.0	2019-08-02 09:51:36.600			Out of Play	10.0	7.0	17.0	3.0	1	Team A	Right	D50	13.0	4.0	1.0	0.0	11.0	6.0	1.0	0.0
866	106742001.0	2019-08-02 09:51:36.700			Out of Play	10.0	7.0	17.0	3.0	1	Team A	Right	D50	13.0	4.0	1.0	0.0	11.0	6.0	1.0	0.0
867	106742001.0	2019-08-02 09:51:36.800			Out of Play	10.0	7.0	17.0	3.0	1	Team A	Right	D50	13.0	4.0	1.0	0.0	11.0	6.0	1.0	0.0
868	106742001.0	2019-08-02 09:51:36.900			Out of Play	10.0	7.0	17.0	3.0	1	Team A	Right	D50	13.0	4.0	1.0	0.0	11.0	6.0	1.0	0.0
869	106742001.0	2019-08-02 09:51:37.000			Out of Play	10.0	8.0	18.0	2.0	1	Team A	Right	D50	12.0	5.0	1.0	0.0	11.0	6.0	1.0	0.0
870	106742001.0	2019-08-02 09:51:37.100			Out of Play	10.0	9.0	19.0	1.0	1	Team A	Right	D50	12.0	5.0	1.0	0.0	11.0	6.0	1.0	0.0
871	106742001.0	2019-08-02 09:51:37.200			Out of Play	10.0	9.0	19.0	1.0	1	Team A	Right	D50	12.0	5.0	1.0	0.0	11.0	6.0	1.0	0.0
872	106742001.0	2019-08-02 09:51:37.300			Out of Play	10.0	9.0	19.0	1.0	1	Team A	Right	D50	12.0	5.0	1.0	0.0	11.0	6.0	1.0	0.0
873	106742001.0	2019-08-02 09:51:37.400			Out of Play	10.0	9.0	19.0	1.0	1	Team A	Right	D50	12.0	5.0	1.0	0.0	11.0	6.0	1.0	0.0
874	106742001.0	2019-08-02 09:51:37.500			Out of Play	10.0	8.0	18.0	2.0	1	Team A	Right	D50	12.0	5.0	1.0	0.0	11.0	6.0	1.0	0.0
875	106742001.0	2019-08-02 09:51:37.600			Out of Play	10.0	8.0	18.0	2.0	1	Team A	Right	D50	12.0	5.0	1.0	0.0	11.0	6.0	1.0	0.0
876	106742001.0	2019-08-02 09:51:37.700			Out of Play	10.0	8.0	18.0	2.0	1	Team A	Right	D50	12.0	5.0	1.0	0.0	11.0	6.0	1.0	0.0
877	106742001.0	2019-08-02 09:51:37.800			Out of Play	10.0	8.0	18.0	2.0	1	Team A	Right	D50	12.0	5.0	1.0	0.0	11.0	6.0	1.0	0.0
878	106742001.0	2019-08-02 09:51:37.900			Out of Play	10.0	8.0	18.0	2.0	1	Team A	Right	D50	12.0	5.0	1.0	0.0	11.0	6.0	1.0	0.0
879	106742001.0	2019-08-02 09:51:38.000			Out of Play	10.0	8.0	18.0	2.0	1	Team A	Right	D50	12.0	5.0	1.0	0.0	11.0	6.0	1.0	0.0
880	106742001.0	2019-08-02 09:51:38.100			Out of Play	10.0	8.0	18.0	2.0	1	Team A	Right	D50	12.0	5.0	1.0	0.0	11.0	6.0	1.0	0.0
881	106742001.0	2019-08-02 09:51:38.200			Out of Play	10.0	8.0	18.0	2.0	1	Team A	Right	D50	12.0	5.0	1.0	0.0	11.0	6.0	1.0	0.0
882	106742001.0	2019-08-02 09:51:38.300			Out of Play	10.0	8.0	18.0	2.0	1	Team A	Right	D50	12.0	5.0	1.0	0.0	11.0	6.0	1.0	0.0
883	106742001.0	2019-08-02 09:51:38.400			Out of Play	10.0	8.0	18.0	2.0	1	Team A	Right	D50	12.0	5.0	1.0	0.0	11.0	6.0	1.0	0.0
884	106742001.0	2019-08-02 09:51:38.500			Out of Play	10.0	8.0	18.0	2.0	1	Team A	Right	D50	12.0	5.0	1.0	0.0	11.0	6.0	1.0	0.0
885	106742001.0	2019-08-02 09:51:38.600			Out of Play	9.0	8.0	17.0	1.0	1	Team A	Right	D50	12.0	5.0	1.0	0.0	11.0	6.0	1.0	0.0
886	106742001.0	2019-08-02 09:51:38.700			Out of Play	9.0	8.0	17.0	1.0	1	Team A	Right	D50	13.0	4.0	1.0	0.0	11.0	6.0	1.0	0.0
887	106742001.0	2019-08-02 09:51:38.800			Out of Play	9.0	8.0	17.0	1.0	1	Team A	Right	D50	13.0	4.0	1.0	0.0	11.0	6.0	1.0	0.0
888	106742001.0	2019-08-02 09:51:38.900			Out of Play	9.0	8.0	17.0	1.0	1	Team A	Right	D50	13.0	4.0	1.0	0.0	11.0	6.0	1.0	0.0
889	106742001.0	2019-08-02 09:51:39.000			Out of Play	9.0	8.0	17.0	1.0	1	Team A	Right	D50	13.0	4.0	1.0	0.0	11.0	6.0	1.0	0.0
890	106742001.0	2019-08-02 09:51:39.100			Out of Play	9.0	8.0	17.0	1.0	1	Team A	Right	D50	13.0	4.0	1.0	0.0	11.0	6.0	1.0	0.0
891	106742001.0	2019-08-02 09:51:39.200			Out of Play	9.0	8.0	17.0	1.0	1	Team A	Right	D50	13.0	4.0	1.0	0.0	11.0	6.0	1.0	0.0
892	106742001.0	2019-08-02 09:51:39.300			Out of Play	9.0	8.0	17.0	1.0	1	Team A	Right	D50	13.0	4.0	1.0	0.0	11.0	6.0	1.0	0.0
893	106742001.0	2019-08-02 09:51:39.400			Out of Play	9.0	8.0	17.0	1.0	1	Team A	Right	D50	13.0	4.0	1.0	0.0	11.0	6.0	1.0	0.0
894	106742001.0	2019-08-02 09:51:39.500			Out of Play	9.0	8.0	17.0	1.0	1	Team A	Right	D50	13.0	4.0	1.0	0.0	11.0	6.0	1.0	0.0
895	106742001.0	2019-08-02 09:51:39.600			Out of Play	9.0	8.0	17.0	1.0	1	Team A	Right	D50	13.0	4.0	1.0	0.0	11.0	6.0	1.0	0.0
896	106742001.0	2019-08-02 09:51:39.700			Out of Play	9.0	8.0	17.0	1.0	1	Team A	Right	D50	13.0	4.0	1.0	0.0	11.0	6.0	1.0	0.0
897	106742001.0	2019-08-02 09:51:39.800			Out of Play	9.0	8.0	17.0	1.0	1	Team A	Right	D50	13.0	4.0	1.0	0.0	11.0	6.0	1.0	0.0
898	106742001.0	2019-08-02 09:51:39.900			Out of Play	9.0	8.0	17.0	1.0	1	Team A	Right	D50	13.0	4.0	1.0	0.0	11.0	6.0	1.0	0.0
899	106742001.0	2019-08-02 09:51:40.000			Out of Play	9.0	8.0	17.0	1.0	1	Team A	Right	D50	13.0	4.0	1.0	0.0	11.0	6.0	1.0	0.0
900	106742001.0	2019-08-02 09:51:40.100			Out of Play	9.0	8.0	17.0	1.0	1	Team A	Right	D50	13.0	4.0	1.0	0.0	11.0	6.0	1.0	0.0
901	106742001.0	2019-08-02 09:51:40.200			Out of Play	9.0	7.0	16.0	2.0	1	Team A	Right	D50	13.0	4.0	1.0	0.0	11.0	6.0	1.0	0.0
902	106742001.0	2019-08-02 09:51:40.300			Out of Play	9.0	7.0	16.0	2.0	1	Team A	Right	D50	13.0	4.0	1.0	0.0	11.0	6.0	1.0	0.0
903	106742001.0	2019-08-02 09:51:40.400			Out of Play	9.0	7.0	16.0	2.0	1	Team A	Right	D50	13.0	4.0	1.0	0.0	11.0	6.0	1.0	0.0
904	106742001.0	2019-08-02 09:51:40.500			Out of Play	9.0	7.0	16.0	2.0	1	Team A	Right	D50	13.0	4.0	1.0	0.0	11.0	6.0	1.0	0.0
905	106742001.0	2019-08-02 09:51:40.600			Out of Play	9.0	7.0	16.0	2.0	1	Team A	Right	D50	13.0	4.0	1.0	0.0	11.0	6.0	1.0	0.0
906	106742001.0	2019-08-02 09:51:40.700			Out of Play	9.0	7.0	16.0	2.0	1	Team A	Right	D50	13.0	4.0	1.0	0.0	11.0	6.0	1.0	0.0
907	106742001.0	2019-08-02 09:51:40.800			Out of Play	9.0	7.0	16.0	2.0	1	Team A	Right	D50	13.0	4.0	1.0	0.0	11.0	6.0	1.0	0.0
908	106742001.0	2019-08-02 09:51:40.900			Out of Play	9.0	7.0	16.0	2.0	1	Team A	Right	D50	13.0	4.0	1.0	0.0	11.0	6.0	1.0	0.0
909	106742001.0	2019-08-02 09:51:41.000			Out of Play	9.0	7.0	16.0	2.0	1	Team A	Right	D50	13.0	4.0	1.0	0.0	11.0	6.0	1.0	0.0
910	106742001.0	2019-08-02 09:51:41.100			Out of Play	9.0	7.0	16.0	2.0	1	Team A	Right	D50	13.0	4.0	1.0	0.0	11.0	6.0	1.0	0.0
911	106742001.0	2019-08-02 09:51:41.200			Out of Play	9.0	7.0	16.0	2.0	1	Team A	Right	D50	13.0	4.0	1.0	0.0	11.0	6.0	1.0	0.0
912	106742001.0	2019-08-02 09:51:41.300			Out of Play	9.0	7.0	16.0	2.0	1	Team A	Right	D50	13.0	4.0	1.0	0.0	11.0	6.0	1.0	0.0
913	106742001.0	2019-08-02 09:51:41.400			Out of Play	9.0	7.0	16.0	2.0	1	Team A	Right	D50	13.0	4.0	1.0	0.0	11.0	6.0	1.0	0.0
914	106742001.0	2019-08-02 09:51:41.500			Out of Play	8.0	7.0	15.0	1.0	1	Team A	Right	D50	13.0	4.0	1.0	0.0	11.0	6.0	1.0	0.0
915	106742001.0	2019-08-02 09:51:41.600			Out of Play	8.0	7.0	15.0	1.0	1	Team A	Right	D50	13.0	4.0	1.0	0.0	11.0	6.0	1.0	0.0
916	106742001.0	2019-08-02 09:51:41.700			Out of Play	8.0	7.0	15.0	1.0	1	Team A	Right	D50	13.0	4.0	1.0	0.0	11.0	6.0	1.0	0.0
917	106742001.0	2019-08-02 09:51:41.800			Out of Play	8.0	7.0	15.0	1.0	1	Team A	Right	D50	13.0	4.0	1.0	0.0	11.0	6.0	1.0	0.0
918	106742001.0	2019-08-02 09:51:41.900			Out of Play	8.0	7.0	15.0	1.0	1	Team A	Right	D50	13.0	4.0	1.0	0.0	11.0	6.0	1.0	0.0
919	106742001.0	2019-08-02 09:51:42.000			Out of Play	8.0	7.0	15.0	1.0	1	Team A	Right	D50	13.0	4.0	1.0	0.0	11.0	6.0	1.0	0.0
920	106742001.0	2019-08-02 09:51:42.100			Out of Play	8.0	7.0	15.0	1.0	1	Team A	Right	D50	13.0	4.0	1.0	0.0	11.0	6.0	1.0	0.0
921	106742001.0	2019-08-02 09:51:42.200			Contest	8.0	7.0	15.0	1.0	1	Team A	Right	D50	13.0	4.0	1.0	0.0	11.0	6.0	1.0	0.0
922	106742001.0	2019-08-02 09:51:42.300			Contest	8.0	7.0	15.0	1.0	1	Team A	Right	D50	13.0	4.0	1.0	0.0	11.0	6.0	1.0	0.0
923	106742001.0	2019-08-02 09:51:42.400			Contest	8.0	7.0	15.0	1.0	1	Team A	Right	D50	13.0	4.0	1.0	0.0	11.0	6.0	1.0	0.0
924	106742001.0	2019-08-02 09:51:42.500			Contest	8.0	7.0	15.0	1.0	1	Team A	Right	D50	13.0	4.0	1.0	0.0	11.0	6.0	1.0	0.0
925	106742001.0	2019-08-02 09:51:42.600			Contest	8.0	7.0	15.0	1.0	1	Team A	Right	D50	13.0	4.0	1.0	0.0	11.0	6.0	1.0	0.0
926	106742001.0	2019-08-02 09:51:42.700			Contest	8.0	7.0	15.0	1.0	1	Team A	Right	D50	13.0	4.0	1.0	0.0	11.0	6.0	1.0	0.0
927	106742001.0	2019-08-02 09:51:42.800			Contest	8.0	7.0	15.0	1.0	1	Team A	Right	D50	13.0	4.0	1.0	0.0	11.0	6.0	1.0	0.0
928	106742001.0	2019-08-02 09:51:42.900			Contest	8.0	7.0	15.0	1.0	1	Team A	Right	D50	13.0	4.0	1.0	0.0	11.0	6.0	1.0	0.0
929	106742001.0	2019-08-02 09:51:43.000			Contest	8.0	7.0	15.0	1.0	1	Team A	Right	D50	13.0	4.0	1.0	0.0	11.0	6.0	1.0	0.0
930	106742001.0	2019-08-02 09:51:43.100			Contest	8.0	7.0	15.0	1.0	1	Team A	Right	D50	13.0	4.0	1.0	0.0	11.0	6.0	1.0	0.0
931	106742001.0	2019-08-02 09:51:43.200			Contest	8.0	7.0	15.0	1.0	1	Team A	Right	D50	13.0	4.0	1.0	0.0	11.0	6.0	1.0	0.0
932	106742001.0	2019-08-02 09:51:43.300			Contest	8.0	7.0	15.0	1.0	1	Team A	Right	D50	13.0	4.0	1.0	0.0	11.0	6.0	1.0	0.0
933	106742001.0	2019-08-02 09:51:43.400			Contest	8.0	7.0	15.0	1.0	1	Team A	Right	D50	13.0	4.0	1.0	0.0	11.0	6.0	1.0	0.0
934	106742001.0	2019-08-02 09:51:43.500			Contest	8.0	7.0	15.0	1.0	1	Team A	Right	D50	12.0	5.0	1.0	0.0	11.0	6.0	1.0	0.0
935	106742001.0	2019-08-02 09:51:43.600			Contest	8.0	7.0	15.0	1.0	1	Team A	Right	D50	12.0	5.0	1.0	0.0	11.0	6.0	1.0	0.0
936	106742001.0	2019-08-02 09:51:43.700			Contest	8.0	7.0	15.0	1.0	1	Team A	Right	D50	12.0	5.0	1.0	0.0	11.0	6.0	1.0	0.0
937	106742001.0	2019-08-02 09:51:43.800			Contest	8.0	7.0	15.0	1.0	1	Team A	Right	D50	12.0	5.0	1.0	0.0	11.0	6.0	1.0	0.0
938	106742001.0	2019-08-02 09:51:43.900			Contest	8.0	7.0	15.0	1.0	1	Team A	Right	D50	12.0	5.0	1.0	0.0	11.0	6.0	1.0	0.0
939	106742001.0	2019-08-02 09:51:44.000			Contest	8.0	7.0	15.0	1.0	1	Team A	Right	D50	12.0	5.0	1.0	0.0	11.0	6.0	1.0	0.0
940	106742001.0	2019-08-02 09:51:44.100	BUHO	3710.0	Contest	8.0	7.0	15.0	1.0	1	Team A	Right	D50	12.0	5.0	1.0	0.0	11.0	6.0	1.0	0.0
941	106742001.0	2019-08-02 09:51:44.200			Contest	8.0	7.0	15.0	1.0	1	Team A	Right	D50	12.0	5.0	1.0	0.0	11.0	6.0	1.0	0.0
942	106742001.0	2019-08-02 09:51:44.300			Contest	8.0	7.0	15.0	1.0	1	Team A	Right	D50	12.0	5.0	1.0	0.0	11.0	6.0	1.0	0.0
943	106742001.0	2019-08-02 09:51:44.400			Contest	8.0	7.0	15.0	1.0	1	Team A	Right	D50	12.0	5.0	1.0	0.0	11.0	6.0	1.0	0.0
944	106742001.0	2019-08-02 09:51:44.500			Contest	8.0	7.0	15.0	1.0	1	Team A	Right	D50	12.0	5.0	1.0	0.0	11.0	6.0	1.0	0.0
945	106742001.0	2019-08-02 09:51:44.600			Contest	8.0	7.0	15.0	1.0	1	Team A	Right	D50	12.0	5.0	1.0	0.0	11.0	6.0	1.0	0.0
946	106742001.0	2019-08-02 09:51:44.700			Contest	8.0	7.0	15.0	1.0	1	Team A	Right	D50	12.0	5.0	1.0	0.0	11.0	6.0	1.0	0.0
947	106742001.0	2019-08-02 09:51:44.800			Contest	8.0	7.0	15.0	1.0	1	Team A	Right	D50	12.0	5.0	1.0	0.0	11.0	6.0	1.0	0.0
948	106742001.0	2019-08-02 09:51:44.900			Contest	8.0	7.0	15.0	1.0	1	Team A	Right	D50	12.0	5.0	1.0	0.0	11.0	6.0	1.0	0.0
949	106742001.0	2019-08-02 09:51:45.000			Contest	8.0	7.0	15.0	1.0	1	Team A	Right	D50	12.0	5.0	1.0	0.0	11.0	6.0	1.0	0.0
950	106742001.0	2019-08-02 09:51:45.100			Contest	8.0	7.0	15.0	1.0	1	Team A	Right	D50	12.0	5.0	1.0	0.0	11.0	6.0	1.0	0.0
951	106742001.0	2019-08-02 09:51:45.200			Contest	8.0	6.0	14.0	2.0	1	Team A	Right	D50	12.0	5.0	1.0	0.0	11.0	6.0	1.0	0.0
952	106742001.0	2019-08-02 09:51:45.300			Contest	8.0	6.0	14.0	2.0	1	Team A	Right	D50	12.0	5.0	1.0	0.0	11.0	6.0	1.0	0.0
953	106742001.0	2019-08-02 09:51:45.400			Contest	8.0	6.0	14.0	2.0	1	Team A	Right	D50	12.0	5.0	1.0	0.0	11.0	6.0	1.0	0.0
954	106742001.0	2019-08-02 09:51:45.500			Contest	8.0	6.0	14.0	2.0	1	Team A	Right	D50	12.0	5.0	1.0	0.0	11.0	6.0	1.0	0.0
955	106742001.0	2019-08-02 09:51:45.600			Contest	8.0	6.0	14.0	2.0	1	Team A	Right	D50	12.0	5.0	1.0	0.0	11.0	6.0	1.0	0.0
956	106742001.0	2019-08-02 09:51:45.700			Contest	8.0	6.0	14.0	2.0	1	Team A	Right	D50	12.0	5.0	1.0	0.0	11.0	6.0	1.0	0.0
957	106742001.0	2019-08-02 09:51:45.800			Contest	8.0	6.0	14.0	2.0	1	Team A	Right	D50	12.0	5.0	1.0	0.0	11.0	6.0	1.0	0.0
958	106742001.0	2019-08-02 09:51:45.900			Contest	8.0	6.0	14.0	2.0	1	Team A	Right	D50	12.0	5.0	1.0	0.0	11.0	6.0	1.0	0.0
959	106742001.0	2019-08-02 09:51:46.000			Contest	8.0	7.0	15.0	1.0	1	Team A	Right	D50	12.0	5.0	1.0	0.0	11.0	6.0	1.0	0.0
960	106742001.0	2019-08-02 09:51:46.100	TACKN	3800.0	Contest	8.0	7.0	15.0	1.0	1	Team A	Right	D50	12.0	5.0	1.0	0.0	11.0	6.0	1.0	0.0
961	106742001.0	2019-08-02 09:51:46.200			Contest	8.0	7.0	15.0	1.0	1	Team A	Right	D50	12.0	5.0	1.0	0.0	11.0	6.0	1.0	0.0
962	106742001.0	2019-08-02 09:51:46.300			Contest	8.0	7.0	15.0	1.0	1	Team A	Right	D50	12.0	5.0	1.0	0.0	11.0	6.0	1.0	0.0
963	106742001.0	2019-08-02 09:51:46.400			Contest	8.0	7.0	15.0	1.0	1	Team A	Right	D50	12.0	5.0	1.0	0.0	11.0	6.0	1.0	0.0
964	106742001.0	2019-08-02 09:51:46.500			Contest	8.0	7.0	15.0	1.0	1	Team A	Right	D50	12.0	5.0	1.0	0.0	11.0	6.0	1.0	0.0
965	106742001.0	2019-08-02 09:51:46.600			Contest	8.0	7.0	15.0	1.0	1	Team A	Right	D50	12.0	5.0	1.0	0.0	11.0	6.0	1.0	0.0
966	106742001.0	2019-08-02 09:51:46.700			Contest	9.0	7.0	16.0	2.0	1	Team A	Right	D50	12.0	5.0	1.0	0.0	11.0	6.0	1.0	0.0
967	106742001.0	2019-08-02 09:51:46.800			Contest	9.0	7.0	16.0	2.0	1	Team A	Right	D50	12.0	5.0	1.0	0.0	11.0	6.0	1.0	0.0
968	106742001.0	2019-08-02 09:51:46.900			Contest	9.0	7.0	16.0	2.0	1	Team A	Right	D50	12.0	5.0	1.0	0.0	11.0	6.0	1.0	0.0
969	106742001.0	2019-08-02 09:51:47.000			Contest	9.0	7.0	16.0	2.0	1	Team A	Right	D50	12.0	5.0	1.0	0.0	11.0	6.0	1.0	0.0
970	106742001.0	2019-08-02 09:51:47.100			Contest	9.0	7.0	16.0	2.0	1	Team A	Right	D50	12.0	5.0	1.0	0.0	11.0	6.0	1.0	0.0
971	106742001.0	2019-08-02 09:51:47.200			Contest	9.0	7.0	16.0	2.0	1	Team A	Right	D50	12.0	5.0	1.0	0.0	11.0	6.0	1.0	0.0
972	106742001.0	2019-08-02 09:51:47.300			Contest	9.0	7.0	16.0	2.0	1	Team A	Right	D50	12.0	5.0	1.0	0.0	11.0	6.0	1.0	0.0
973	106742001.0	2019-08-02 09:51:47.400			Contest	9.0	7.0	16.0	2.0	1	Team A	Right	D50	12.0	5.0	1.0	0.0	11.0	6.0	1.0	0.0
974	106742001.0	2019-08-02 09:51:47.500			Contest	9.0	7.0	16.0	2.0	1	Team A	Right	D50	12.0	5.0	1.0	0.0	11.0	6.0	1.0	0.0
975	106742001.0	2019-08-02 09:51:47.600			Contest	9.0	7.0	16.0	2.0	1	Team A	Right	D50	12.0	5.0	1.0	0.0	11.0	6.0	1.0	0.0
976	106742001.0	2019-08-02 09:51:47.700			Contest	8.0	7.0	15.0	1.0	1	Team A	Right	D50	11.0	5.0	1.0	0.0	11.0	6.0	1.0	0.0
977	106742001.0	2019-08-02 09:51:47.800			Contest	9.0	7.0	16.0	2.0	1	Team A	Right	D50	12.0	5.0	1.0	0.0	11.0	6.0	1.0	0.0
978	106742001.0	2019-08-02 09:51:47.900			Contest	9.0	7.0	16.0	2.0	1	Team A	Right	D50	12.0	5.0	1.0	0.0	11.0	6.0	1.0	0.0
979	106742001.0	2019-08-02 09:51:48.000			Contest	9.0	7.0	16.0	2.0	1	Team A	Right	D50	12.0	5.0	1.0	0.0	11.0	6.0	1.0	0.0
980	106742001.0	2019-08-02 09:51:48.100			Contest	9.0	7.0	16.0	2.0	1	Team A	Right	D50	12.0	5.0	1.0	0.0	11.0	6.0	1.0	0.0
981	106742001.0	2019-08-02 09:51:48.200			Contest	9.0	7.0	16.0	2.0	1	Team A	Right	D50	12.0	5.0	1.0	0.0	11.0	6.0	1.0	0.0
982	106742001.0	2019-08-02 09:51:48.300			Contest	9.0	8.0	17.0	1.0	1	Team A	Right	D50	12.0	5.0	1.0	0.0	11.0	6.0	1.0	0.0
983	106742001.0	2019-08-02 09:51:48.400			Contest	9.0	7.0	16.0	2.0	1	Team A	Right	D50	12.0	5.0	1.0	0.0	11.0	6.0	1.0	0.0
984	106742001.0	2019-08-02 09:51:48.500			Contest	9.0	8.0	17.0	1.0	1	Team A	Right	D50	12.0	5.0	1.0	0.0	11.0	6.0	1.0	0.0
985	106742001.0	2019-08-02 09:51:48.600			Contest	9.0	7.0	16.0	2.0	1	Team A	Right	D50	12.0	5.0	1.0	0.0	11.0	6.0	1.0	0.0
986	106742001.0	2019-08-02 09:51:48.700			Contest	9.0	7.0	16.0	2.0	1	Team A	Right	D50	12.0	5.0	1.0	0.0	11.0	6.0	1.0	0.0
987	106742001.0	2019-08-02 09:51:48.800	HOLD	3900.0	Out of Play	9.0	7.0	16.0	2.0	1	Team A	Right	D50	12.0	5.0	1.0	0.0	11.0	6.0	1.0	0.0
988	106742001.0	2019-08-02 09:51:48.900			Out of Play	9.0	7.0	16.0	2.0	1	Team A	Right	D50	12.0	5.0	1.0	0.0	11.0	6.0	1.0	0.0
989	106742001.0	2019-08-02 09:51:49.000			Out of Play	10.0	7.0	17.0	3.0	1	Team A	Right	D50	12.0	5.0	1.0	0.0	11.0	6.0	1.0	0.0
990	106742001.0	2019-08-02 09:51:49.100			Out of Play	10.0	7.0	17.0	3.0	1	Team A	Right	D50	12.0	5.0	1.0	0.0	11.0	6.0	1.0	0.0
991	106742001.0	2019-08-02 09:51:49.200			Out of Play	10.0	7.0	17.0	3.0	1	Team A	Right	D50	12.0	5.0	1.0	0.0	11.0	6.0	1.0	0.0
992	106742001.0	2019-08-02 09:51:49.300			Out of Play	10.0	7.0	17.0	3.0	1	Team A	Right	D50	12.0	5.0	1.0	0.0	11.0	6.0	1.0	0.0
993	106742001.0	2019-08-02 09:51:49.400			Out of Play	10.0	7.0	17.0	3.0	1	Team A	Right	D50	12.0	5.0	1.0	0.0	11.0	6.0	1.0	0.0
994	106742001.0	2019-08-02 09:51:49.500			Out of Play	10.0	7.0	17.0	3.0	1	Team A	Right	D50	12.0	5.0	1.0	0.0	11.0	6.0	1.0	0.0
995	106742001.0	2019-08-02 09:51:49.600			Out of Play	10.0	7.0	17.0	3.0	1	Team A	Right	D50	12.0	5.0	1.0	0.0	11.0	6.0	1.0	0.0
996	106742001.0	2019-08-02 09:51:49.700			Out of Play	10.0	7.0	17.0	3.0	1	Team A	Right	D50	12.0	5.0	1.0	0.0	11.0	6.0	1.0	0.0
997	106742001.0	2019-08-02 09:51:49.800			Out of Play	10.0	7.0	17.0	3.0	1	Team A	Right	D50	12.0	5.0	1.0	0.0	11.0	6.0	1.0	0.0
998	106742001.0	2019-08-02 09:51:49.900			Out of Play	10.0	7.0	17.0	3.0	1	Team A	Right	D50	12.0	5.0	1.0	0.0	11.0	6.0	1.0	0.0
999	106742001.0	2019-08-02 09:51:50.000			Out of Play	10.0	7.0	17.0	3.0	1	Team A	Right	D50	12.0	5.0	1.0	0.0	11.0	6.0	1.0	0.0
1000	106742001.0	2019-08-02 09:51:50.100			Out of Play	10.0	7.0	17.0	3.0	1	Team A	Right	D50	12.0	5.0	1.0	0.0	11.0	6.0	1.0	0.0
1001	106742001.0	2019-08-02 09:51:50.200			Out of Play	10.0	7.0	17.0	3.0	1	Team A	Right	D50	12.0	5.0	1.0	0.0	11.0	6.0	1.0	0.0
1002	106742001.0	2019-08-02 09:51:50.300			Out of Play	10.0	7.0	17.0	3.0	1	Team A	Right	D50	12.0	5.0	1.0	0.0	11.0	6.0	1.0	0.0
1003	106742001.0	2019-08-02 09:51:50.400			Out of Play	10.0	7.0	17.0	3.0	1	Team A	Right	D50	12.0	5.0	1.0	0.0	11.0	6.0	1.0	0.0
1004	106742001.0	2019-08-02 09:51:50.500			Out of Play	10.0	7.0	17.0	3.0	1	Team A	Right	D50	12.0	5.0	1.0	0.0	11.0	6.0	1.0	0.0
1005	106742001.0	2019-08-02 09:51:50.600			Out of Play	10.0	7.0	17.0	3.0	1	Team A	Right	D50	12.0	5.0	1.0	0.0	11.0	6.0	1.0	0.0
1006	106742001.0	2019-08-02 09:51:50.700			Out of Play	10.0	7.0	17.0	3.0	1	Team A	Right	D50	12.0	5.0	1.0	0.0	11.0	6.0	1.0	0.0
1007	106742001.0	2019-08-02 09:51:50.800			Out of Play	10.0	7.0	17.0	3.0	1	Team A	Right	D50	12.0	5.0	1.0	0.0	11.0	6.0	1.0	0.0
1008	106742001.0	2019-08-02 09:51:50.900			Out of Play	10.0	7.0	17.0	3.0	1	Team A	Right	D50	12.0	5.0	1.0	0.0	11.0	6.0	1.0	0.0
1009	106742001.0	2019-08-02 09:51:51.000			Out of Play	10.0	7.0	17.0	3.0	1	Team A	Right	D50	12.0	5.0	1.0	0.0	11.0	6.0	1.0	0.0
1010	106742001.0	2019-08-02 09:51:51.100			Out of Play	9.0	7.0	16.0	2.0	1	Team A	Right	D50	12.0	5.0	1.0	0.0	11.0	6.0	1.0	0.0
1011	106742001.0	2019-08-02 09:51:51.200			Out of Play	9.0	7.0	16.0	2.0	1	Team A	Right	D50	12.0	5.0	1.0	0.0	11.0	6.0	1.0	0.0
1012	106742001.0	2019-08-02 09:51:51.300			Out of Play	9.0	7.0	16.0	2.0	1	Team A	Right	D50	12.0	5.0	1.0	0.0	11.0	6.0	1.0	0.0
1013	106742001.0	2019-08-02 09:51:51.400			Out of Play	9.0	7.0	16.0	2.0	1	Team A	Right	D50	12.0	5.0	1.0	0.0	11.0	6.0	1.0	0.0
1014	106742001.0	2019-08-02 09:51:51.500			Out of Play	9.0	7.0	16.0	2.0	1	Team A	Right	D50	12.0	5.0	1.0	0.0	11.0	6.0	1.0	0.0
1015	106742001.0	2019-08-02 09:51:51.600			Out of Play	9.0	7.0	16.0	2.0	1	Team A	Right	D50	12.0	5.0	1.0	0.0	11.0	6.0	1.0	0.0
1016	106742001.0	2019-08-02 09:51:51.700			Out of Play	9.0	7.0	16.0	2.0	1	Team A	Right	D50	12.0	5.0	1.0	0.0	11.0	6.0	1.0	0.0
1017	106742001.0	2019-08-02 09:51:51.800			Out of Play	9.0	7.0	16.0	2.0	1	Team A	Right	D50	12.0	5.0	1.0	0.0	11.0	6.0	1.0	0.0
1018	106742001.0	2019-08-02 09:51:51.900			Out of Play	9.0	7.0	16.0	2.0	1	Team A	Right	D50	12.0	5.0	1.0	0.0	11.0	6.0	1.0	0.0
1019	106742001.0	2019-08-02 09:51:52.000			Out of Play	9.0	7.0	16.0	2.0	1	Team A	Right	D50	12.0	5.0	1.0	0.0	11.0	6.0	1.0	0.0
1020	106742001.0	2019-08-02 09:51:52.100			Out of Play	9.0	7.0	16.0	2.0	1	Team A	Right	D50	12.0	5.0	1.0	0.0	11.0	6.0	1.0	0.0
1021	106742001.0	2019-08-02 09:51:52.200			Out of Play	9.0	7.0	16.0	2.0	1	Team A	Right	D50	12.0	5.0	1.0	0.0	11.0	6.0	1.0	0.0
1022	106742001.0	2019-08-02 09:51:52.300			Out of Play	9.0	7.0	16.0	2.0	1	Team A	Right	D50	12.0	5.0	1.0	0.0	11.0	6.0	1.0	0.0
1023	106742001.0	2019-08-02 09:51:52.400			Out of Play	9.0	7.0	16.0	2.0	1	Team A	Right	D50	12.0	5.0	1.0	0.0	11.0	6.0	1.0	0.0
1024	106742001.0	2019-08-02 09:51:52.500			Out of Play	9.0	7.0	16.0	2.0	1	Team A	Right	D50	12.0	5.0	1.0	0.0	11.0	6.0	1.0	0.0
1025	106742001.0	2019-08-02 09:51:52.600			Out of Play	9.0	7.0	16.0	2.0	1	Team A	Right	D50	12.0	5.0	1.0	0.0	11.0	6.0	1.0	0.0
1026	106742001.0	2019-08-02 09:51:52.700			Out of Play	9.0	6.0	15.0	3.0	1	Team A	Right	D50	12.0	5.0	1.0	0.0	11.0	6.0	1.0	0.0
1027	106742001.0	2019-08-02 09:51:52.800			Out of Play	9.0	6.0	15.0	3.0	1	Team A	Right	D50	12.0	5.0	1.0	0.0	11.0	6.0	1.0	0.0
1028	106742001.0	2019-08-02 09:51:52.900			Out of Play	9.0	6.0	15.0	3.0	1	Team A	Right	D50	12.0	5.0	1.0	0.0	11.0	6.0	1.0	0.0
1029	106742001.0	2019-08-02 09:51:53.000			Out of Play	9.0	6.0	15.0	3.0	1	Team A	Right	D50	12.0	5.0	1.0	0.0	11.0	6.0	1.0	0.0
1030	106742001.0	2019-08-02 09:51:53.100			Out of Play	9.0	6.0	15.0	3.0	1	Team A	Right	D50	12.0	5.0	1.0	0.0	11.0	6.0	1.0	0.0
1031	106742001.0	2019-08-02 09:51:53.200			Out of Play	9.0	6.0	15.0	3.0	1	Team A	Right	D50	12.0	5.0	1.0	0.0	11.0	6.0	1.0	0.0
1032	106742001.0	2019-08-02 09:51:53.300			Out of Play	9.0	6.0	15.0	3.0	1	Team A	Right	D50	12.0	5.0	1.0	0.0	11.0	6.0	1.0	0.0
1033	106742001.0	2019-08-02 09:51:53.400			Out of Play	9.0	6.0	15.0	3.0	1	Team A	Right	D50	12.0	5.0	1.0	0.0	11.0	6.0	1.0	0.0
1034	106742001.0	2019-08-02 09:51:53.500			Out of Play	9.0	6.0	15.0	3.0	1	Team A	Right	D50	12.0	5.0	1.0	0.0	11.0	6.0	1.0	0.0
1035	106742001.0	2019-08-02 09:51:53.600			Out of Play	9.0	6.0	15.0	3.0	1	Team A	Right	D50	12.0	5.0	1.0	0.0	11.0	6.0	1.0	0.0
1036	106742001.0	2019-08-02 09:51:53.700			Out of Play	9.0	6.0	15.0	3.0	1	Team A	Right	D50	12.0	5.0	1.0	0.0	11.0	6.0	1.0	0.0
1037	106742001.0	2019-08-02 09:51:53.800			Out of Play	9.0	6.0	15.0	3.0	1	Team A	Right	D50	12.0	5.0	1.0	0.0	11.0	6.0	1.0	0.0
1038	106742001.0	2019-08-02 09:51:53.900			Out of Play	9.0	6.0	15.0	3.0	1	Team A	Right	D50	12.0	5.0	1.0	0.0	11.0	6.0	1.0	0.0
1039	106742001.0	2019-08-02 09:51:54.000			Out of Play	9.0	6.0	15.0	3.0	1	Team A	Right	D50	12.0	5.0	1.0	0.0	11.0	6.0	1.0	0.0
1040	106742001.0	2019-08-02 09:51:54.100			Out of Play	9.0	6.0	15.0	3.0	1	Team A	Right	D50	12.0	5.0	1.0	0.0	11.0	6.0	1.0	0.0
1041	106742001.0	2019-08-02 09:51:54.200			Out of Play	9.0	6.0	15.0	3.0	1	Team A	Right	D50	12.0	5.0	1.0	0.0	11.0	6.0	1.0	0.0
1042	106742001.0	2019-08-02 09:51:54.300			Out of Play	8.0	6.0	14.0	2.0	1	Team A	Right	D50	12.0	5.0	1.0	0.0	11.0	6.0	1.0	0.0
1043	106742001.0	2019-08-02 09:51:54.400			Out of Play	8.0	6.0	14.0	2.0	1	Team A	Right	D50	12.0	5.0	1.0	0.0	11.0	6.0	1.0	0.0
1044	106742001.0	2019-08-02 09:51:54.500			Out of Play	8.0	6.0	14.0	2.0	1	Team A	Right	D50	12.0	5.0	1.0	0.0	11.0	6.0	1.0	0.0
1045	106742001.0	2019-08-02 09:51:54.600			Out of Play	8.0	6.0	14.0	2.0	1	Team A	Right	D50	12.0	5.0	1.0	0.0	11.0	6.0	1.0	0.0
1046	106742001.0	2019-08-02 09:51:54.700			Out of Play	8.0	6.0	14.0	2.0	1	Team A	Right	D50	12.0	5.0	1.0	0.0	11.0	6.0	1.0	0.0
1047	106742001.0	2019-08-02 09:51:54.800			Out of Play	8.0	6.0	14.0	2.0	1	Team A	Right	D50	12.0	5.0	1.0	0.0	11.0	6.0	1.0	0.0
1048	106742001.0	2019-08-02 09:51:54.900			Out of Play	8.0	5.0	13.0	3.0	1	Team A	Right	D50	12.0	5.0	1.0	0.0	11.0	6.0	1.0	0.0
1049	106742001.0	2019-08-02 09:51:55.000			Out of Play	8.0	5.0	13.0	3.0	1	Team A	Right	D50	12.0	5.0	1.0	0.0	11.0	6.0	1.0	0.0
1050	106742001.0	2019-08-02 09:51:55.100			Out of Play	8.0	5.0	13.0	3.0	1	Team A	Right	D50	12.0	5.0	1.0	0.0	11.0	6.0	1.0	0.0
1051	106742001.0	2019-08-02 09:51:55.200			Out of Play	8.0	5.0	13.0	3.0	1	Team A	Right	D50	12.0	5.0	1.0	0.0	11.0	6.0	1.0	0.0
1052	106742001.0	2019-08-02 09:51:55.300			Out of Play	8.0	5.0	13.0	3.0	1	Team A	Right	D50	12.0	5.0	1.0	0.0	11.0	6.0	1.0	0.0
1053	106742001.0	2019-08-02 09:51:55.400			Out of Play	8.0	5.0	13.0	3.0	1	Team A	Right	D50	12.0	5.0	1.0	0.0	11.0	6.0	1.0	0.0
1054	106742001.0	2019-08-02 09:51:55.500			Out of Play	8.0	5.0	13.0	3.0	1	Team A	Right	D50	12.0	5.0	1.0	0.0	11.0	6.0	1.0	0.0
1055	106742001.0	2019-08-02 09:51:55.600			Out of Play	8.0	5.0	13.0	3.0	1	Team A	Right	D50	12.0	5.0	1.0	0.0	11.0	6.0	1.0	0.0
1056	106742001.0	2019-08-02 09:51:55.700			Out of Play	7.0	5.0	12.0	2.0	1	Team A	Right	D50	12.0	5.0	1.0	0.0	11.0	6.0	1.0	0.0
1057	106742001.0	2019-08-02 09:51:55.800			Out of Play	7.0	5.0	12.0	2.0	1	Team A	Right	D50	12.0	5.0	1.0	0.0	11.0	6.0	1.0	0.0
1058	106742001.0	2019-08-02 09:51:55.900			Out of Play	7.0	5.0	12.0	2.0	1	Team A	Right	D50	12.0	5.0	1.0	0.0	11.0	6.0	1.0	0.0
1059	106742001.0	2019-08-02 09:51:56.000			Out of Play	7.0	5.0	12.0	2.0	1	Team A	Right	D50	12.0	5.0	1.0	0.0	11.0	6.0	1.0	0.0
1060	106742001.0	2019-08-02 09:51:56.100			Out of Play	7.0	5.0	12.0	2.0	1	Team A	Right	D50	12.0	5.0	1.0	0.0	11.0	6.0	1.0	0.0
1061	106742001.0	2019-08-02 09:51:56.200			Out of Play	7.0	5.0	12.0	2.0	1	Team A	Right	D50	12.0	5.0	1.0	0.0	11.0	6.0	1.0	0.0
1062	106742001.0	2019-08-02 09:51:56.300			Out of Play	7.0	5.0	12.0	2.0	1	Team A	Right	D50	12.0	5.0	1.0	0.0	11.0	6.0	1.0	0.0
1063	106742001.0	2019-08-02 09:51:56.400			Out of Play	7.0	5.0	12.0	2.0	1	Team A	Right	D50	12.0	5.0	1.0	0.0	11.0	6.0	1.0	0.0
1064	106742001.0	2019-08-02 09:51:56.500			Out of Play	7.0	5.0	12.0	2.0	1	Team A	Right	D50	12.0	5.0	1.0	0.0	11.0	6.0	1.0	0.0
1065	106742001.0	2019-08-02 09:51:56.600			Contest	7.0	5.0	12.0	2.0	1	Team A	Right	D50	12.0	5.0	1.0	0.0	11.0	6.0	1.0	0.0
1066	106742001.0	2019-08-02 09:51:56.700			Contest	7.0	5.0	12.0	2.0	1	Team A	Right	D50	12.0	5.0	1.0	0.0	11.0	6.0	1.0	0.0
1067	106742001.0	2019-08-02 09:51:56.800			Contest	7.0	5.0	12.0	2.0	1	Team A	Right	D50	12.0	5.0	1.0	0.0	11.0	6.0	1.0	0.0
1068	106742001.0	2019-08-02 09:51:56.900			Contest	7.0	5.0	12.0	2.0	1	Team A	Right	D50	12.0	5.0	1.0	0.0	11.0	6.0	1.0	0.0
1069	106742001.0	2019-08-02 09:51:57.000			Contest	7.0	5.0	12.0	2.0	1	Team A	Right	D50	12.0	5.0	1.0	0.0	11.0	6.0	1.0	0.0
1070	106742001.0	2019-08-02 09:51:57.100			Contest	7.0	5.0	12.0	2.0	1	Team A	Right	D50	12.0	5.0	1.0	0.0	11.0	6.0	1.0	0.0
1071	106742001.0	2019-08-02 09:51:57.200			Contest	7.0	5.0	12.0	2.0	1	Team A	Right	D50	12.0	5.0	1.0	0.0	11.0	6.0	1.0	0.0
1072	106742001.0	2019-08-02 09:51:57.300			Contest	7.0	5.0	12.0	2.0	1	Team A	Right	D50	12.0	5.0	1.0	0.0	11.0	6.0	1.0	0.0
1073	106742001.0	2019-08-02 09:51:57.400			Contest	7.0	6.0	13.0	1.0	1	Team A	Right	D50	12.0	5.0	1.0	0.0	11.0	6.0	1.0	0.0
1074	106742001.0	2019-08-02 09:51:57.500			Contest	7.0	6.0	13.0	1.0	1	Team A	Right	D50	12.0	5.0	1.0	0.0	11.0	6.0	1.0	0.0
1075	106742001.0	2019-08-02 09:51:57.600			Contest	7.0	6.0	13.0	1.0	1	Team A	Right	D50	12.0	5.0	1.0	0.0	11.0	6.0	1.0	0.0
1076	106742001.0	2019-08-02 09:51:57.700			Contest	8.0	6.0	14.0	2.0	1	Team A	Right	D50	12.0	5.0	1.0	0.0	11.0	6.0	1.0	0.0
1077	106742001.0	2019-08-02 09:51:57.800			Contest	8.0	6.0	14.0	2.0	1	Team A	Right	D50	12.0	5.0	1.0	0.0	11.0	6.0	1.0	0.0
1078	106742001.0	2019-08-02 09:51:57.900			Contest	8.0	6.0	14.0	2.0	1	Team A	Right	D50	12.0	5.0	1.0	0.0	11.0	6.0	1.0	0.0
1079	106742001.0	2019-08-02 09:51:58.000			Contest	8.0	6.0	14.0	2.0	1	Team A	Right	D50	12.0	5.0	1.0	0.0	11.0	6.0	1.0	0.0
1080	106742001.0	2019-08-02 09:51:58.100			Contest	8.0	6.0	14.0	2.0	1	Team A	Right	D50	12.0	5.0	1.0	0.0	11.0	6.0	1.0	0.0
1081	106742001.0	2019-08-02 09:51:58.200			Contest	8.0	6.0	14.0	2.0	1	Team A	Right	D50	12.0	5.0	1.0	0.0	11.0	6.0	1.0	0.0
1082	106742001.0	2019-08-02 09:51:58.300			Contest	8.0	6.0	14.0	2.0	1	Team A	Right	D50	12.0	5.0	1.0	0.0	11.0	6.0	1.0	0.0
1083	106742001.0	2019-08-02 09:51:58.400	BUHO	4110.0	Contest	8.0	6.0	14.0	2.0	1	Team A	Right	D50	12.0	5.0	1.0	0.0	11.0	6.0	1.0	0.0
1084	106742001.0	2019-08-02 09:51:58.500			Contest	8.0	6.0	14.0	2.0	1	Team A	Right	D50	12.0	5.0	1.0	0.0	11.0	6.0	1.0	0.0
1085	106742001.0	2019-08-02 09:51:58.600			Contest	8.0	6.0	14.0	2.0	1	Team A	Right	D50	12.0	5.0	1.0	0.0	11.0	6.0	1.0	0.0
1086	106742001.0	2019-08-02 09:51:58.700			Contest	8.0	6.0	14.0	2.0	1	Team A	Right	D50	12.0	5.0	1.0	0.0	11.0	6.0	1.0	0.0
1087	106742001.0	2019-08-02 09:51:58.800			Contest	8.0	6.0	14.0	2.0	1	Team A	Right	D50	12.0	5.0	1.0	0.0	11.0	6.0	1.0	0.0
1088	106742001.0	2019-08-02 09:51:58.900			Contest	8.0	6.0	14.0	2.0	1	Team A	Right	D50	12.0	5.0	1.0	0.0	11.0	6.0	1.0	0.0
1089	106742001.0	2019-08-02 09:51:59.000			Contest	8.0	6.0	14.0	2.0	1	Team A	Right	D50	12.0	5.0	1.0	0.0	11.0	6.0	1.0	0.0
1090	106742001.0	2019-08-02 09:51:59.100			Contest	8.0	6.0	14.0	2.0	1	Team A	Right	D50	12.0	5.0	1.0	0.0	11.0	6.0	1.0	0.0
1091	106742001.0	2019-08-02 09:51:59.200			Contest	8.0	6.0	14.0	2.0	1	Team A	Right	D50	12.0	5.0	1.0	0.0	11.0	6.0	1.0	0.0
1092	106742001.0	2019-08-02 09:51:59.300			Contest	8.0	6.0	14.0	2.0	1	Team A	Right	D50	12.0	5.0	1.0	0.0	11.0	6.0	1.0	0.0
1093	106742001.0	2019-08-02 09:51:59.400			Contest	8.0	6.0	14.0	2.0	1	Team A	Right	D50	12.0	5.0	1.0	0.0	11.0	6.0	1.0	0.0
1094	106742001.0	2019-08-02 09:51:59.500			Contest	8.0	6.0	14.0	2.0	1	Team A	Right	D50	12.0	5.0	1.0	0.0	11.0	6.0	1.0	0.0
1095	106742001.0	2019-08-02 09:51:59.600			Contest	8.0	7.0	15.0	1.0	1	Team A	Right	D50	12.0	5.0	1.0	0.0	11.0	6.0	1.0	0.0
1096	106742001.0	2019-08-02 09:51:59.700			Contest	8.0	7.0	15.0	1.0	1	Team A	Right	D50	12.0	5.0	1.0	0.0	11.0	6.0	1.0	0.0
1097	106742001.0	2019-08-02 09:51:59.800			Contest	8.0	7.0	15.0	1.0	1	Team A	Right	D50	12.0	5.0	1.0	0.0	11.0	6.0	1.0	0.0
1098	106742001.0	2019-08-02 09:51:59.900			Contest	8.0	7.0	15.0	1.0	1	Team A	Right	D50	12.0	5.0	1.0	0.0	11.0	6.0	1.0	0.0
1099	106742001.0	2019-08-02 09:52:00.000			Contest	8.0	7.0	15.0	1.0	1	Team A	Right	D50	12.0	5.0	1.0	0.0	11.0	6.0	1.0	0.0
1100	106742001.0	2019-08-02 09:52:00.100			Contest	8.0	7.0	15.0	1.0	1	Team A	Right	D50	12.0	5.0	1.0	0.0	11.0	6.0	1.0	0.0
1101	106742001.0	2019-08-02 09:52:00.200			Contest	9.0	7.0	16.0	2.0	1	Team A	Right	D50	12.0	5.0	1.0	0.0	11.0	6.0	1.0	0.0
1102	106742001.0	2019-08-02 09:52:00.300			Contest	9.0	7.0	16.0	2.0	1	Team A	Right	D50	12.0	5.0	1.0	0.0	11.0	6.0	1.0	0.0
1103	106742001.0	2019-08-02 09:52:00.400			Contest	9.0	7.0	16.0	2.0	1	Team A	Right	D50	12.0	5.0	1.0	0.0	11.0	6.0	1.0	0.0
1104	106742001.0	2019-08-02 09:52:00.500			Contest	9.0	7.0	16.0	2.0	1	Team A	Right	D50	12.0	5.0	1.0	0.0	11.0	6.0	1.0	0.0
1105	106742001.0	2019-08-02 09:52:00.600			Contest	9.0	7.0	16.0	2.0	1	Team A	Right	D50	12.0	5.0	1.0	0.0	11.0	6.0	1.0	0.0
1106	106742001.0	2019-08-02 09:52:00.700			Contest	9.0	7.0	16.0	2.0	1	Team A	Right	D50	12.0	5.0	1.0	0.0	11.0	6.0	1.0	0.0
1107	106742001.0	2019-08-02 09:52:00.800			Contest	9.0	7.0	16.0	2.0	1	Team A	Right	D50	12.0	5.0	1.0	0.0	11.0	6.0	1.0	0.0
1108	106742001.0	2019-08-02 09:52:00.900			Contest	9.0	7.0	16.0	2.0	1	Team A	Right	D50	12.0	5.0	1.0	0.0	11.0	6.0	1.0	0.0
1109	106742001.0	2019-08-02 09:52:01.000			Contest	9.0	7.0	16.0	2.0	1	Team A	Right	D50	12.0	5.0	1.0	0.0	11.0	6.0	1.0	0.0
1110	106742001.0	2019-08-02 09:52:01.100			Contest	9.0	7.0	16.0	2.0	1	Team A	Right	D50	12.0	5.0	1.0	0.0	11.0	6.0	1.0	0.0
1111	106742001.0	2019-08-02 09:52:01.200			Contest	9.0	7.0	16.0	2.0	1	Team A	Right	D50	13.0	4.0	1.0	0.0	11.0	6.0	1.0	0.0
1112	106742001.0	2019-08-02 09:52:01.300			Contest	9.0	7.0	16.0	2.0	1	Team A	Right	D50	13.0	4.0	1.0	0.0	11.0	6.0	1.0	0.0
1113	106742001.0	2019-08-02 09:52:01.400			Contest	9.0	7.0	16.0	2.0	1	Team A	Right	D50	13.0	4.0	1.0	0.0	11.0	6.0	1.0	0.0
1114	106742001.0	2019-08-02 09:52:01.500			Contest	9.0	7.0	16.0	2.0	1	Team A	Right	D50	13.0	4.0	1.0	0.0	11.0	6.0	1.0	0.0
1115	106742001.0	2019-08-02 09:52:01.600			Contest	9.0	7.0	16.0	2.0	1	Team A	Right	D50	13.0	4.0	1.0	0.0	11.0	6.0	1.0	0.0
1116	106742001.0	2019-08-02 09:52:01.700			Contest	9.0	7.0	16.0	2.0	1	Team A	Right	D50	13.0	4.0	1.0	0.0	11.0	6.0	1.0	0.0
1117	106742001.0	2019-08-02 09:52:01.800			Contest	9.0	7.0	16.0	2.0	1	Team A	Right	D50	13.0	4.0	1.0	0.0	11.0	6.0	1.0	0.0
1118	106742001.0	2019-08-02 09:52:01.900			Contest	9.0	7.0	16.0	2.0	1	Team A	Right	D50	13.0	4.0	1.0	0.0	11.0	6.0	1.0	0.0
1119	106742001.0	2019-08-02 09:52:02.000	SMOTH	4120.0	Contest	9.0	7.0	16.0	2.0	1	Team A	Right	D50	13.0	4.0	1.0	0.0	11.0	6.0	1.0	0.0
1120	106742001.0	2019-08-02 09:52:02.100			Contest	9.0	7.0	16.0	2.0	1	Team A	Right	D50	13.0	4.0	1.0	0.0	12.0	5.0	1.0	0.0
1121	106742001.0	2019-08-02 09:52:02.200			Contest	9.0	7.0	16.0	2.0	1	Team A	Right	D50	13.0	4.0	1.0	0.0	12.0	5.0	1.0	0.0
1122	106742001.0	2019-08-02 09:52:02.300			Contest	9.0	7.0	16.0	2.0	1	Team A	Right	D50	13.0	4.0	1.0	0.0	12.0	5.0	1.0	0.0
1123	106742001.0	2019-08-02 09:52:02.400			Contest	9.0	7.0	16.0	2.0	1	Team A	Right	D50	13.0	4.0	1.0	0.0	12.0	5.0	1.0	0.0
1124	106742001.0	2019-08-02 09:52:02.500			Contest	9.0	7.0	16.0	2.0	1	Team A	Right	D50	13.0	4.0	1.0	0.0	12.0	5.0	1.0	0.0
1125	106742001.0	2019-08-02 09:52:02.600			Contest	9.0	7.0	16.0	2.0	1	Team A	Right	D50	13.0	5.0	0.0	0.0	12.0	5.0	1.0	0.0
1126	106742001.0	2019-08-02 09:52:02.700			Contest	8.0	7.0	15.0	1.0	1	Team A	Right	D50	13.0	5.0	0.0	0.0	12.0	5.0	1.0	0.0
1127	106742001.0	2019-08-02 09:52:02.800			Contest	8.0	7.0	15.0	1.0	1	Team A	Right	D50	13.0	5.0	0.0	0.0	12.0	5.0	1.0	0.0
1128	106742001.0	2019-08-02 09:52:02.900			Contest	8.0	7.0	15.0	1.0	1	Team A	Right	D50	13.0	5.0	0.0	0.0	12.0	5.0	1.0	0.0
1129	106742001.0	2019-08-02 09:52:03.000			Contest	8.0	7.0	15.0	1.0	1	Team A	Right	D50	13.0	5.0	0.0	0.0	12.0	5.0	1.0	0.0
1130	106742001.0	2019-08-02 09:52:03.100			Contest	8.0	7.0	15.0	1.0	1	Team A	Right	D50	14.0	4.0	0.0	0.0	12.0	5.0	1.0	0.0
1131	106742001.0	2019-08-02 09:52:03.200			Contest	8.0	7.0	15.0	1.0	1	Team A	Right	D50	14.0	4.0	0.0	0.0	12.0	5.0	1.0	0.0
1132	106742001.0	2019-08-02 09:52:03.300			Contest	8.0	7.0	15.0	1.0	1	Team A	Right	D50	14.0	4.0	0.0	0.0	12.0	5.0	1.0	0.0
1133	106742001.0	2019-08-02 09:52:03.400			Contest	8.0	7.0	15.0	1.0	1	Team A	Right	D50	14.0	4.0	0.0	0.0	12.0	5.0	1.0	0.0
1134	106742001.0	2019-08-02 09:52:03.500			Contest	8.0	7.0	15.0	1.0	1	Team A	Right	D50	14.0	4.0	0.0	0.0	12.0	5.0	1.0	0.0
1135	106742001.0	2019-08-02 09:52:03.600			Contest	8.0	7.0	15.0	1.0	1	Team A	Right	D50	14.0	4.0	0.0	0.0	12.0	5.0	1.0	0.0
1136	106742001.0	2019-08-02 09:52:03.700			Contest	8.0	7.0	15.0	1.0	1	Team A	Right	D50	14.0	4.0	0.0	0.0	12.0	5.0	1.0	0.0
1137	106742001.0	2019-08-02 09:52:03.800			Contest	8.0	7.0	15.0	1.0	1	Team A	Right	D50	14.0	4.0	0.0	0.0	12.0	5.0	1.0	0.0
1138	106742001.0	2019-08-02 09:52:03.900			Contest	8.0	7.0	15.0	1.0	1	Team A	Right	D50	14.0	4.0	0.0	0.0	12.0	5.0	1.0	0.0
1139	106742001.0	2019-08-02 09:52:04.000			Contest	8.0	7.0	15.0	1.0	1	Team A	Right	D50	14.0	4.0	0.0	0.0	12.0	5.0	1.0	0.0
1140	106742001.0	2019-08-02 09:52:04.100			Contest	8.0	7.0	15.0	1.0	1	Team A	Right	D50	14.0	4.0	0.0	0.0	12.0	5.0	1.0	0.0
1141	106742001.0	2019-08-02 09:52:04.200			Contest	8.0	7.0	15.0	1.0	1	Team A	Right	D50	14.0	4.0	0.0	0.0	12.0	5.0	1.0	0.0
1142	106742001.0	2019-08-02 09:52:04.300			Contest	8.0	7.0	15.0	1.0	1	Team A	Right	D50	14.0	4.0	0.0	0.0	12.0	5.0	1.0	0.0
1143	106742001.0	2019-08-02 09:52:04.400			Contest	8.0	7.0	15.0	1.0	1	Team A	Right	D50	14.0	4.0	0.0	0.0	12.0	5.0	1.0	0.0
1144	106742001.0	2019-08-02 09:52:04.500			Contest	8.0	7.0	15.0	1.0	1	Team A	Right	D50	14.0	4.0	0.0	0.0	12.0	5.0	1.0	0.0
1145	106742001.0	2019-08-02 09:52:04.600			Contest	8.0	7.0	15.0	1.0	1	Team A	Right	D50	14.0	4.0	0.0	0.0	12.0	5.0	1.0	0.0
1146	106742001.0	2019-08-02 09:52:04.700			Contest	8.0	7.0	15.0	1.0	1	Team A	Right	D50	14.0	4.0	0.0	0.0	12.0	6.0	0.0	0.0
1147	106742001.0	2019-08-02 09:52:04.800	GEHAN	4400.0	Defence	8.0	7.0	15.0	1.0	1	Team A	Right	D50	13.0	5.0	0.0	0.0	12.0	6.0	0.0	0.0
1148	106742001.0	2019-08-02 09:52:04.900			Defence	8.0	7.0	15.0	1.0	1	Team A	Right	D50	13.0	5.0	0.0	0.0	13.0	5.0	0.0	0.0
1149	106742001.0	2019-08-02 09:52:05.000			Defence	8.0	7.0	15.0	1.0	1	Team A	Right	D50	13.0	5.0	0.0	0.0	13.0	5.0	0.0	0.0
1150	106742001.0	2019-08-02 09:52:05.100			Defence	9.0	7.0	16.0	2.0	1	Team A	Right	D50	13.0	5.0	0.0	0.0	13.0	5.0	0.0	0.0
1151	106742001.0	2019-08-02 09:52:05.200			Defence	10.0	7.0	17.0	3.0	1	Team A	Right	D50	13.0	5.0	0.0	0.0	12.0	6.0	0.0	0.0
1152	106742001.0	2019-08-02 09:52:05.300			Defence	10.0	7.0	17.0	3.0	1	Team A	Right	D50	13.0	5.0	0.0	0.0	12.0	6.0	0.0	0.0
1153	106742001.0	2019-08-02 09:52:05.400			Defence	10.0	7.0	17.0	3.0	1	Team A	Right	D50	13.0	5.0	0.0	0.0	11.0	7.0	0.0	0.0
1154	106742001.0	2019-08-02 09:52:05.500			Defence	10.0	7.0	17.0	3.0	1	Team A	Right	D50	13.0	5.0	0.0	0.0	11.0	7.0	0.0	0.0
1155	106742001.0	2019-08-02 09:52:05.600			Defence	10.0	7.0	17.0	3.0	1	Team A	Right	D50	13.0	5.0	0.0	0.0	11.0	7.0	0.0	0.0
1156	106742001.0	2019-08-02 09:52:05.700			Defence	10.0	7.0	17.0	3.0	1	Team A	Right	D50	13.0	5.0	0.0	0.0	11.0	7.0	0.0	0.0
1157	106742001.0	2019-08-02 09:52:05.800			Defence	10.0	7.0	17.0	3.0	1	Team A	Right	D50	13.0	5.0	0.0	0.0	11.0	7.0	0.0	0.0
1158	106742001.0	2019-08-02 09:52:05.900			Defence	10.0	7.0	17.0	3.0	1	Team A	Right	D50	13.0	5.0	0.0	0.0	11.0	7.0	0.0	0.0
1159	106742001.0	2019-08-02 09:52:06.000			Defence	10.0	7.0	17.0	3.0	1	Team A	Right	D50	13.0	5.0	0.0	0.0	11.0	7.0	0.0	0.0
1160	106742001.0	2019-08-02 09:52:06.100			Defence	10.0	7.0	17.0	3.0	1	Team A	Right	D50	13.0	5.0	0.0	0.0	11.0	7.0	0.0	0.0
1161	106742001.0	2019-08-02 09:52:06.200			Defence	10.0	7.0	17.0	3.0	1	Team A	Right	D50	13.0	5.0	0.0	0.0	11.0	7.0	0.0	0.0
1162	106742001.0	2019-08-02 09:52:06.300			Defence	10.0	7.0	17.0	3.0	1	Team A	Right	D50	13.0	5.0	0.0	0.0	11.0	7.0	0.0	0.0
1163	106742001.0	2019-08-02 09:52:06.400			Defence	10.0	7.0	17.0	3.0	1	Team A	Right	D50	13.0	5.0	0.0	0.0	11.0	7.0	0.0	0.0
1164	106742001.0	2019-08-02 09:52:06.500			Defence	10.0	7.0	17.0	3.0	1	Team A	Right	D50	13.0	5.0	0.0	0.0	11.0	7.0	0.0	0.0
1165	106742001.0	2019-08-02 09:52:06.600			Defence	10.0	7.0	17.0	3.0	1	Team A	Right	D50	13.0	5.0	0.0	0.0	11.0	7.0	0.0	0.0
1166	106742001.0	2019-08-02 09:52:06.700			Defence	10.0	7.0	17.0	3.0	1	Team A	Right	D50	13.0	5.0	0.0	0.0	11.0	7.0	0.0	0.0
1167	106742001.0	2019-08-02 09:52:06.800			Defence	10.0	7.0	17.0	3.0	1	Team A	Right	D50	13.0	5.0	0.0	0.0	11.0	7.0	0.0	0.0
1168	106742001.0	2019-08-02 09:52:06.900			Defence	10.0	7.0	17.0	3.0	1	Team A	Right	D50	13.0	5.0	0.0	0.0	11.0	7.0	0.0	0.0
1169	106742001.0	2019-08-02 09:52:07.000			Defence	10.0	8.0	18.0	2.0	1	Team A	Right	D50	13.0	5.0	0.0	0.0	11.0	7.0	0.0	0.0
1170	106742001.0	2019-08-02 09:52:07.100			Defence	10.0	8.0	18.0	2.0	1	Team A	Right	D50	13.0	5.0	0.0	0.0	11.0	7.0	0.0	0.0
1171	106742001.0	2019-08-02 09:52:07.200			Defence	10.0	8.0	18.0	2.0	1	Team A	Right	D50	13.0	5.0	0.0	0.0	11.0	7.0	0.0	0.0
1172	106742001.0	2019-08-02 09:52:07.300			Defence	10.0	8.0	18.0	2.0	1	Team A	Right	D50	13.0	5.0	0.0	0.0	11.0	7.0	0.0	0.0
1173	106742001.0	2019-08-02 09:52:07.400			Defence	10.0	8.0	18.0	2.0	1	Team A	Right	D50	13.0	5.0	0.0	0.0	11.0	7.0	0.0	0.0
1174	106742001.0	2019-08-02 09:52:07.500			Defence	10.0	8.0	18.0	2.0	1	Team A	Right	D50	13.0	5.0	0.0	0.0	11.0	7.0	0.0	0.0
1175	106742001.0	2019-08-02 09:52:07.600			Defence	10.0	8.0	18.0	2.0	1	Team A	Right	D50	13.0	5.0	0.0	0.0	11.0	7.0	0.0	0.0
1176	106742001.0	2019-08-02 09:52:07.700			Defence	10.0	8.0	18.0	2.0	1	Team A	Right	D50	13.0	5.0	0.0	0.0	11.0	7.0	0.0	0.0
1177	106742001.0	2019-08-02 09:52:07.800			Defence	10.0	8.0	18.0	2.0	1	Team A	Right	D50	13.0	5.0	0.0	0.0	11.0	7.0	0.0	0.0
1178	106742001.0	2019-08-02 09:52:07.900			Defence	10.0	8.0	18.0	2.0	1	Team A	Right	D50	13.0	5.0	0.0	0.0	11.0	7.0	0.0	0.0
1179	106742001.0	2019-08-02 09:52:08.000			Defence	10.0	8.0	18.0	2.0	1	Team A	Right	D50	13.0	5.0	0.0	0.0	11.0	7.0	0.0	0.0
1180	106742001.0	2019-08-02 09:52:08.100			Defence	10.0	8.0	18.0	2.0	1	Team A	Right	D50	13.0	5.0	0.0	0.0	11.0	7.0	0.0	0.0
1181	106742001.0	2019-08-02 09:52:08.200			Defence	10.0	8.0	18.0	2.0	1	Team A	Right	D50	13.0	5.0	0.0	0.0	11.0	7.0	0.0	0.0
1182	106742001.0	2019-08-02 09:52:08.300			Defence	10.0	8.0	18.0	2.0	1	Team A	Right	D50	13.0	5.0	0.0	0.0	11.0	7.0	0.0	0.0
1183	106742001.0	2019-08-02 09:52:08.400			Defence	10.0	8.0	18.0	2.0	1	Team A	Right	D50	13.0	5.0	0.0	0.0	11.0	7.0	0.0	0.0
1184	106742001.0	2019-08-02 09:52:08.500			Defence	10.0	8.0	18.0	2.0	1	Team A	Right	D50	13.0	5.0	0.0	0.0	11.0	7.0	0.0	0.0
1185	106742001.0	2019-08-02 09:52:08.600	HBCL	4500.0	Defence	10.0	8.0	18.0	2.0	1	Team A	Right	D50	13.0	5.0	0.0	0.0	11.0	7.0	0.0	0.0
1186	106742001.0	2019-08-02 09:52:08.700			Defence	10.0	9.0	19.0	1.0	1	Team A	Right	D50	13.0	5.0	0.0	0.0	11.0	7.0	0.0	0.0
1187	106742001.0	2019-08-02 09:52:08.800			Defence	10.0	9.0	19.0	1.0	1	Team A	Right	D50	13.0	5.0	0.0	0.0	11.0	7.0	0.0	0.0
1188	106742001.0	2019-08-02 09:52:08.900			Defence	10.0	9.0	19.0	1.0	1	Team A	Right	D50	13.0	5.0	0.0	0.0	11.0	7.0	0.0	0.0
1189	106742001.0	2019-08-02 09:52:09.000			Defence	10.0	9.0	19.0	1.0	1	Team A	Right	D50	13.0	5.0	0.0	0.0	11.0	7.0	0.0	0.0
1190	106742001.0	2019-08-02 09:52:09.100			Defence	10.0	9.0	19.0	1.0	1	Team A	Right	D50	13.0	5.0	0.0	0.0	11.0	7.0	0.0	0.0
1191	106742001.0	2019-08-02 09:52:09.200			Defence	10.0	9.0	19.0	1.0	1	Team A	Right	D50	13.0	5.0	0.0	0.0	11.0	7.0	0.0	0.0
1192	106742001.0	2019-08-02 09:52:09.300			Defence	10.0	9.0	19.0	1.0	1	Team A	Right	D50	13.0	5.0	0.0	0.0	11.0	7.0	0.0	0.0
1193	106742001.0	2019-08-02 09:52:09.400			Defence	10.0	9.0	19.0	1.0	1	Team A	Right	D50	13.0	5.0	0.0	0.0	11.0	7.0	0.0	0.0
1194	106742001.0	2019-08-02 09:52:09.500			Defence	10.0	9.0	19.0	1.0	1	Team A	Right	D50	13.0	5.0	0.0	0.0	11.0	7.0	0.0	0.0
1195	106742001.0	2019-08-02 09:52:09.600	GELOO	4600.0	Offence	9.0	9.0	18.0	0.0	1	Team A	Right	D50	13.0	5.0	0.0	0.0	11.0	7.0	0.0	0.0
1196	106742001.0	2019-08-02 09:52:09.700			Offence	9.0	9.0	18.0	0.0	1	Team A	Right	D50	13.0	5.0	0.0	0.0	11.0	7.0	0.0	0.0
1197	106742001.0	2019-08-02 09:52:09.800			Offence	9.0	9.0	18.0	0.0	1	Team A	Right	D50	13.0	5.0	0.0	0.0	11.0	7.0	0.0	0.0
1198	106742001.0	2019-08-02 09:52:09.900	HBEF	4710.0	Offence	9.0	9.0	18.0	0.0	1	Team A	Right	D50	13.0	5.0	0.0	0.0	11.0	7.0	0.0	0.0
1199	106742001.0	2019-08-02 09:52:10.000			Offence	8.0	10.0	18.0	-2.0	1	Team A	Right	D50	13.0	5.0	0.0	0.0	11.0	7.0	0.0	0.0
1200	106742001.0	2019-08-02 09:52:10.100			Offence	7.0	9.0	16.0	-2.0	1	Team A	Right	D50	13.0	5.0	0.0	0.0	11.0	7.0	0.0	0.0
1201	106742001.0	2019-08-02 09:52:10.200	HBRE	4800.0	Offence	7.0	8.0	15.0	-1.0	1	Team A	Right	D50	13.0	5.0	0.0	0.0	11.0	7.0	0.0	0.0
1202	106742001.0	2019-08-02 09:52:10.300			Offence	7.0	8.0	15.0	-1.0	1	Team A	Right	D50	13.0	5.0	0.0	0.0	11.0	7.0	0.0	0.0
1203	106742001.0	2019-08-02 09:52:10.400			Offence	7.0	8.0	15.0	-1.0	1	Team A	Right	D50	13.0	5.0	0.0	0.0	11.0	7.0	0.0	0.0
1204	106742001.0	2019-08-02 09:52:10.500			Offence	6.0	7.0	13.0	-1.0	1	Team A	Right	D50	12.0	6.0	0.0	0.0	11.0	7.0	0.0	0.0
1205	106742001.0	2019-08-02 09:52:10.600			Offence	5.0	7.0	12.0	-2.0	1	Team A	Right	D50	12.0	6.0	0.0	0.0	11.0	7.0	0.0	0.0
1206	106742001.0	2019-08-02 09:52:10.700			Offence	5.0	7.0	12.0	-2.0	1	Team A	Right	D50	12.0	6.0	0.0	0.0	11.0	7.0	0.0	0.0
1207	106742001.0	2019-08-02 09:52:10.800			Offence	5.0	7.0	12.0	-2.0	1	Team A	Right	D50	12.0	6.0	0.0	0.0	11.0	7.0	0.0	0.0
1208	106742001.0	2019-08-02 09:52:10.900	KKIN	4900.0	Offence	5.0	7.0	12.0	-2.0	1	Team A	Right	D50	12.0	6.0	0.0	0.0	11.0	7.0	0.0	0.0
1209	106742001.0	2019-08-02 09:52:11.000			Offence	5.0	7.0	12.0	-2.0	1	Team A	Right	D50	12.0	6.0	0.0	0.0	11.0	7.0	0.0	0.0
1210	106742001.0	2019-08-02 09:52:11.100			Offence	5.0	6.0	11.0	-1.0	1	Team A	Right	D50	12.0	6.0	0.0	0.0	11.0	7.0	0.0	0.0
1211	106742001.0	2019-08-02 09:52:11.200			Offence	5.0	5.0	10.0	0.0	1	Team A	Right	D50	12.0	6.0	0.0	0.0	11.0	7.0	0.0	0.0
1212	106742001.0	2019-08-02 09:52:11.300			Offence	5.0	5.0	10.0	0.0	1	Team A	Right	D50	12.0	6.0	0.0	0.0	11.0	7.0	0.0	0.0
1213	106742001.0	2019-08-02 09:52:11.400			Offence	5.0	5.0	10.0	0.0	1	Team A	Right	D50	12.0	6.0	0.0	0.0	11.0	7.0	0.0	0.0
1214	106742001.0	2019-08-02 09:52:11.500			Offence	5.0	5.0	10.0	0.0	1	Team A	Right	D50	12.0	6.0	0.0	0.0	11.0	7.0	0.0	0.0
1215	106742001.0	2019-08-02 09:52:11.600			Offence	5.0	5.0	10.0	0.0	1	Team A	Right	D50	12.0	6.0	0.0	0.0	11.0	6.0	1.0	0.0
1216	106742001.0	2019-08-02 09:52:11.700			Offence	5.0	5.0	10.0	0.0	1	Team A	Right	D50	12.0	6.0	0.0	0.0	11.0	6.0	1.0	0.0
1217	106742001.0	2019-08-02 09:52:11.800			Offence	4.0	5.0	9.0	-1.0	1	Team A	Right	D50	12.0	6.0	0.0	0.0	11.0	6.0	1.0	0.0
1218	106742001.0	2019-08-02 09:52:11.900			Offence	4.0	5.0	9.0	-1.0	1	Team A	Right	D50	12.0	6.0	0.0	0.0	11.0	6.0	1.0	0.0
1219	106742001.0	2019-08-02 09:52:12.000			Offence	4.0	5.0	9.0	-1.0	1	Team A	Right	D50	12.0	6.0	0.0	0.0	11.0	6.0	1.0	0.0
1220	106742001.0	2019-08-02 09:52:12.100			Offence	4.0	5.0	9.0	-1.0	1	Team A	Right	D50	12.0	6.0	0.0	0.0	11.0	6.0	1.0	0.0
1221	106742001.0	2019-08-02 09:52:12.200			Offence	4.0	5.0	9.0	-1.0	1	Team A	Right	D50	12.0	6.0	0.0	0.0	11.0	6.0	1.0	0.0
1222	106742001.0	2019-08-02 09:52:12.300			Offence	4.0	5.0	9.0	-1.0	1	Team A	Right	D50	12.0	6.0	0.0	0.0	11.0	6.0	1.0	0.0
1223	106742001.0	2019-08-02 09:52:12.400			Offence	4.0	5.0	9.0	-1.0	1	Team A	Right	D50	12.0	6.0	0.0	0.0	11.0	6.0	1.0	0.0
1224	106742001.0	2019-08-02 09:52:12.500			Offence	2.0	5.0	7.0	-3.0	1	Team A	Right	D50	12.0	6.0	0.0	0.0	11.0	6.0	1.0	0.0
1225	106742001.0	2019-08-02 09:52:12.600			Offence	2.0	5.0	7.0	-3.0	1	Team A	Right	D50	12.0	6.0	0.0	0.0	11.0	6.0	1.0	0.0
1226	106742001.0	2019-08-02 09:52:12.700			Offence	2.0	5.0	7.0	-3.0	1	Team A	Right	D50	12.0	6.0	0.0	0.0	11.0	6.0	1.0	0.0
1227	106742001.0	2019-08-02 09:52:12.800			Offence	2.0	5.0	7.0	-3.0	1	Team A	Right	D50	12.0	6.0	0.0	0.0	11.0	6.0	1.0	0.0
1228	106742001.0	2019-08-02 09:52:12.900			Offence	2.0	5.0	7.0	-3.0	1	Team A	Right	D50	12.0	6.0	0.0	0.0	11.0	6.0	1.0	0.0
1229	106742001.0	2019-08-02 09:52:13.000			Offence	2.0	5.0	7.0	-3.0	1	Team A	Right	D50	12.0	6.0	0.0	0.0	11.0	6.0	1.0	0.0
1230	106742001.0	2019-08-02 09:52:13.100			Offence	2.0	5.0	7.0	-3.0	1	Team A	Right	D50	12.0	6.0	0.0	0.0	11.0	6.0	1.0	0.0
1231	106742001.0	2019-08-02 09:52:13.200			Offence	2.0	5.0	7.0	-3.0	1	Team A	Right	D50	12.0	5.0	1.0	0.0	11.0	6.0	1.0	0.0
1232	106742001.0	2019-08-02 09:52:13.300			Offence	2.0	5.0	7.0	-3.0	1	Team A	Right	D50	12.0	5.0	1.0	0.0	11.0	6.0	1.0	0.0
1233	106742001.0	2019-08-02 09:52:13.400			Offence	2.0	5.0	7.0	-3.0	1	Team A	Right	D50	12.0	5.0	1.0	0.0	11.0	6.0	1.0	0.0
1234	106742001.0	2019-08-02 09:52:13.500			Offence	2.0	4.0	6.0	-2.0	1	Team A	Right	D50	12.0	5.0	1.0	0.0	11.0	6.0	1.0	0.0
1235	106742001.0	2019-08-02 09:52:13.600			Offence	2.0	4.0	6.0	-2.0	1	Team A	Right	D50	12.0	5.0	1.0	0.0	11.0	6.0	1.0	0.0
1236	106742001.0	2019-08-02 09:52:13.700			Offence	2.0	4.0	6.0	-2.0	1	Team A	Right	D50	12.0	5.0	1.0	0.0	11.0	6.0	1.0	0.0
1237	106742001.0	2019-08-02 09:52:13.800			Offence	2.0	4.0	6.0	-2.0	1	Team A	Right	D50	12.0	5.0	1.0	0.0	11.0	6.0	1.0	0.0
1238	106742001.0	2019-08-02 09:52:13.900			Offence	2.0	4.0	6.0	-2.0	1	Team A	Right	D50	12.0	5.0	1.0	0.0	11.0	6.0	1.0	0.0
1239	106742001.0	2019-08-02 09:52:14.000			Offence	2.0	4.0	6.0	-2.0	1	Team A	Right	D50	12.0	5.0	1.0	0.0	11.0	6.0	1.0	0.0
1240	106742001.0	2019-08-02 09:52:14.100			Offence	2.0	4.0	6.0	-2.0	1	Team A	Right	D50	12.0	5.0	1.0	0.0	11.0	6.0	1.0	0.0
1241	106742001.0	2019-08-02 09:52:14.200			Offence	2.0	4.0	6.0	-2.0	1	Team A	Right	D50	12.0	5.0	1.0	0.0	11.0	6.0	1.0	0.0
1242	106742001.0	2019-08-02 09:52:14.300			Offence	2.0	4.0	6.0	-2.0	1	Team A	Right	D50	12.0	5.0	1.0	0.0	10.0	7.0	1.0	0.0
1243	106742001.0	2019-08-02 09:52:14.400			Offence	2.0	3.0	5.0	-1.0	1	Team A	Right	D50	12.0	5.0	1.0	0.0	10.0	7.0	1.0	0.0
1244	106742001.0	2019-08-02 09:52:14.500			Offence	2.0	3.0	5.0	-1.0	1	Team A	Right	D50	12.0	5.0	1.0	0.0	10.0	7.0	1.0	0.0
1245	106742001.0	2019-08-02 09:52:14.600			Offence	2.0	3.0	5.0	-1.0	1	Team A	Right	DMID	12.0	5.0	1.0	0.0	10.0	7.0	1.0	0.0
1246	106742001.0	2019-08-02 09:52:14.700			Offence	2.0	3.0	5.0	-1.0	1	Team A	Right	DMID	12.0	5.0	1.0	0.0	9.0	8.0	1.0	0.0
1247	106742001.0	2019-08-02 09:52:14.800			Offence	2.0	3.0	5.0	-1.0	1	Team A	Right	DMID	12.0	5.0	1.0	0.0	9.0	8.0	1.0	0.0
1248	106742001.0	2019-08-02 09:52:14.900			Offence	2.0	3.0	5.0	-1.0	1	Team A	Right	DMID	12.0	5.0	1.0	0.0	9.0	8.0	1.0	0.0
1249	106742001.0	2019-08-02 09:52:15.000			Offence	2.0	2.0	4.0	0.0	1	Team A	Right	DMID	12.0	5.0	1.0	0.0	9.0	8.0	1.0	0.0
1250	106742001.0	2019-08-02 09:52:15.100			Offence	2.0	2.0	4.0	0.0	1	Team A	Right	DMID	12.0	5.0	1.0	0.0	8.0	9.0	1.0	0.0
1251	106742001.0	2019-08-02 09:52:15.200			Offence	2.0	2.0	4.0	0.0	1	Team A	Right	DMID	12.0	5.0	1.0	0.0	7.0	10.0	1.0	0.0
1252	106742001.0	2019-08-02 09:52:15.300			Offence	2.0	2.0	4.0	0.0	1	Team A	Right	DMID	12.0	5.0	1.0	0.0	7.0	10.0	1.0	0.0
1253	106742001.0	2019-08-02 09:52:15.400			Offence	2.0	2.0	4.0	0.0	1	Team A	Right	DMID	11.0	6.0	1.0	0.0	7.0	10.0	1.0	0.0
1254	106742001.0	2019-08-02 09:52:15.500			Offence	2.0	2.0	4.0	0.0	1	Team A	Right	DMID	11.0	6.0	1.0	0.0	7.0	10.0	1.0	0.0
1255	106742001.0	2019-08-02 09:52:15.600			Offence	2.0	2.0	4.0	0.0	1	Team A	Right	DMID	10.0	7.0	1.0	0.0	7.0	10.0	1.0	0.0
1256	106742001.0	2019-08-02 09:52:15.700			Offence	2.0	2.0	4.0	0.0	1	Team A	Right	DMID	10.0	7.0	1.0	0.0	7.0	10.0	1.0	0.0
1257	106742001.0	2019-08-02 09:52:15.800			Offence	2.0	1.0	3.0	1.0	1	Team A	Right	DMID	9.0	8.0	1.0	0.0	7.0	9.0	2.0	0.0
1258	106742001.0	2019-08-02 09:52:15.900			Offence	2.0	1.0	3.0	1.0	1	Team A	Right	DMID	9.0	8.0	1.0	0.0	7.0	9.0	2.0	0.0
1259	106742001.0	2019-08-02 09:52:16.000			Offence	2.0	1.0	3.0	1.0	1	Team A	Right	DMID	9.0	8.0	1.0	0.0	6.0	10.0	2.0	0.0
1260	106742001.0	2019-08-02 09:52:16.100			Offence	2.0	1.0	3.0	1.0	1	Team A	Right	DMID	9.0	8.0	1.0	0.0	6.0	10.0	2.0	0.0
1261	106742001.0	2019-08-02 09:52:16.200			Offence	2.0	1.0	3.0	1.0	1	Team A	Right	DMID	9.0	8.0	1.0	0.0	6.0	10.0	2.0	0.0
1262	106742001.0	2019-08-02 09:52:16.300			Offence	2.0	1.0	3.0	1.0	1	Team A	Right	DMID	9.0	8.0	1.0	0.0	6.0	10.0	2.0	0.0
1263	106742001.0	2019-08-02 09:52:16.400			Offence	2.0	1.0	3.0	1.0	1	Team A	Right	DMID	9.0	8.0	1.0	0.0	6.0	10.0	2.0	0.0
1264	106742001.0	2019-08-02 09:52:16.500			Offence	2.0	1.0	3.0	1.0	1	Team A	Right	DMID	9.0	8.0	1.0	0.0	6.0	10.0	2.0	0.0
1265	106742001.0	2019-08-02 09:52:16.600			Offence	2.0	1.0	3.0	1.0	1	Team A	Right	DMID	9.0	8.0	1.0	0.0	6.0	9.0	3.0	0.0
1266	106742001.0	2019-08-02 09:52:16.700			Offence	3.0	1.0	4.0	2.0	1	Team A	Right	DMID	9.0	8.0	1.0	0.0	6.0	9.0	3.0	0.0
1267	106742001.0	2019-08-02 09:52:16.800			Offence	3.0	1.0	4.0	2.0	1	Team A	Right	DMID	8.0	9.0	1.0	0.0	6.0	9.0	3.0	0.0
1268	106742001.0	2019-08-02 09:52:16.900			Offence	4.0	1.0	5.0	3.0	1	Team A	Right	DMID	8.0	9.0	1.0	0.0	6.0	9.0	3.0	0.0
1269	106742001.0	2019-08-02 09:52:17.000			Offence	4.0	1.0	5.0	3.0	1	Team A	Right	DMID	8.0	9.0	1.0	0.0	6.0	9.0	3.0	0.0
1270	106742001.0	2019-08-02 09:52:17.100			Offence	4.0	1.0	5.0	3.0	1	Team A	Right	DMID	8.0	9.0	1.0	0.0	6.0	9.0	3.0	0.0
1271	106742001.0	2019-08-02 09:52:17.200			Offence	4.0	1.0	5.0	3.0	1	Team A	Right	DMID	8.0	9.0	1.0	0.0	6.0	9.0	3.0	0.0
1272	106742001.0	2019-08-02 09:52:17.300			Offence	4.0	2.0	6.0	2.0	1	Team A	Right	DMID	8.0	9.0	1.0	0.0	6.0	9.0	3.0	0.0
1273	106742001.0	2019-08-02 09:52:17.400			Offence	4.0	2.0	6.0	2.0	1	Team A	Right	DMID	8.0	9.0	1.0	0.0	6.0	9.0	3.0	0.0
1274	106742001.0	2019-08-02 09:52:17.500			Offence	4.0	3.0	7.0	1.0	1	Team A	Right	DMID	8.0	9.0	1.0	0.0	6.0	9.0	3.0	0.0
1275	106742001.0	2019-08-02 09:52:17.600			Offence	4.0	3.0	7.0	1.0	1	Team A	Right	DMID	8.0	9.0	1.0	0.0	7.0	8.0	3.0	0.0
1276	106742001.0	2019-08-02 09:52:17.700			Offence	4.0	3.0	7.0	1.0	1	Team A	Right	DMID	8.0	9.0	1.0	0.0	7.0	8.0	3.0	0.0
1277	106742001.0	2019-08-02 09:52:17.800			Offence	4.0	3.0	7.0	1.0	1	Team A	Right	DMID	8.0	9.0	1.0	0.0	7.0	8.0	3.0	0.0
1278	106742001.0	2019-08-02 09:52:17.900			Offence	4.0	3.0	7.0	1.0	1	Team A	Right	DMID	8.0	9.0	1.0	0.0	6.0	9.0	3.0	0.0
1279	106742001.0	2019-08-02 09:52:18.000			Offence	4.0	3.0	7.0	1.0	1	Team A	Right	DMID	8.0	9.0	1.0	0.0	6.0	9.0	3.0	0.0
1280	106742001.0	2019-08-02 09:52:18.100			Offence	4.0	3.0	7.0	1.0	1	Team A	Right	DMID	8.0	9.0	1.0	0.0	6.0	9.0	3.0	0.0
1281	106742001.0	2019-08-02 09:52:18.200			Offence	4.0	3.0	7.0	1.0	1	Team A	Right	DMID	8.0	9.0	1.0	0.0	6.0	9.0	3.0	0.0
1282	106742001.0	2019-08-02 09:52:18.300			Offence	4.0	3.0	7.0	1.0	1	Team A	Right	DMID	8.0	9.0	1.0	0.0	6.0	9.0	3.0	0.0
1283	106742001.0	2019-08-02 09:52:18.400			Offence	4.0	3.0	7.0	1.0	1	Team A	Right	DMID	8.0	9.0	1.0	0.0	6.0	9.0	3.0	0.0
1284	106742001.0	2019-08-02 09:52:18.500			Offence	4.0	3.0	7.0	1.0	1	Team A	Right	DMID	8.0	9.0	1.0	0.0	6.0	9.0	3.0	0.0
1285	106742001.0	2019-08-02 09:52:18.600	TACKP	5300.0	Offence	4.0	3.0	7.0	1.0	1	Team A	Right	DMID	8.0	9.0	1.0	0.0	6.0	9.0	3.0	0.0
1286	106742001.0	2019-08-02 09:52:18.700			Offence	4.0	3.0	7.0	1.0	1	Team A	Right	DMID	8.0	9.0	1.0	0.0	6.0	9.0	3.0	0.0
1287	106742001.0	2019-08-02 09:52:18.800			Offence	4.0	3.0	7.0	1.0	1	Team A	Right	DMID	8.0	9.0	1.0	0.0	6.0	9.0	3.0	0.0
1288	106742001.0	2019-08-02 09:52:18.900			Offence	5.0	3.0	8.0	2.0	1	Team A	Right	DMID	8.0	9.0	1.0	0.0	6.0	9.0	3.0	0.0
1289	106742001.0	2019-08-02 09:52:19.000			Offence	5.0	3.0	8.0	2.0	1	Team A	Right	DMID	8.0	9.0	1.0	0.0	6.0	9.0	3.0	0.0
1290	106742001.0	2019-08-02 09:52:19.100			Offence	5.0	3.0	8.0	2.0	1	Team A	Right	DMID	8.0	9.0	1.0	0.0	6.0	9.0	3.0	0.0
1291	106742001.0	2019-08-02 09:52:19.200			Offence	5.0	3.0	8.0	2.0	1	Team A	Right	DMID	8.0	9.0	1.0	0.0	6.0	9.0	3.0	0.0
1292	106742001.0	2019-08-02 09:52:19.300			Offence	5.0	3.0	8.0	2.0	1	Team A	Right	DMID	8.0	9.0	1.0	0.0	6.0	9.0	3.0	0.0
1293	106742001.0	2019-08-02 09:52:19.400			Offence	5.0	3.0	8.0	2.0	1	Team A	Right	DMID	8.0	9.0	1.0	0.0	6.0	8.0	4.0	0.0
1294	106742001.0	2019-08-02 09:52:19.500			Offence	5.0	3.0	8.0	2.0	1	Team A	Right	DMID	8.0	9.0	1.0	0.0	6.0	8.0	4.0	0.0
1295	106742001.0	2019-08-02 09:52:19.600			Offence	5.0	3.0	8.0	2.0	1	Team A	Right	DMID	8.0	9.0	1.0	0.0	6.0	8.0	4.0	0.0
1296	106742001.0	2019-08-02 09:52:19.700			Offence	5.0	3.0	8.0	2.0	1	Team A	Right	DMID	8.0	8.0	2.0	0.0	6.0	8.0	4.0	0.0
1297	106742001.0	2019-08-02 09:52:19.800			Offence	5.0	4.0	9.0	1.0	1	Team A	Right	DMID	8.0	8.0	2.0	0.0	6.0	8.0	4.0	0.0
1298	106742001.0	2019-08-02 09:52:19.900			Offence	5.0	4.0	9.0	1.0	1	Team A	Right	DMID	8.0	8.0	2.0	0.0	6.0	7.0	5.0	0.0
1299	106742001.0	2019-08-02 09:52:20.000			Offence	5.0	4.0	9.0	1.0	1	Team A	Right	DMID	8.0	8.0	2.0	0.0	6.0	7.0	5.0	0.0
1300	106742001.0	2019-08-02 09:52:20.100			Offence	5.0	4.0	9.0	1.0	1	Team A	Right	DMID	8.0	8.0	2.0	0.0	6.0	7.0	5.0	0.0
1301	106742001.0	2019-08-02 09:52:20.200			Offence	5.0	4.0	9.0	1.0	1	Team A	Right	DMID	7.0	9.0	2.0	0.0	6.0	7.0	5.0	0.0
1302	106742001.0	2019-08-02 09:52:20.300			Offence	5.0	4.0	9.0	1.0	1	Team A	Right	DMID	7.0	9.0	2.0	0.0	6.0	7.0	5.0	0.0
1303	106742001.0	2019-08-02 09:52:20.400			Offence	6.0	4.0	10.0	2.0	1	Team A	Right	DMID	7.0	9.0	2.0	0.0	6.0	7.0	5.0	0.0
1304	106742001.0	2019-08-02 09:52:20.500			Offence	6.0	4.0	10.0	2.0	1	Team A	Right	DMID	7.0	9.0	2.0	0.0	6.0	7.0	5.0	0.0
1305	106742001.0	2019-08-02 09:52:20.600			Offence	6.0	4.0	10.0	2.0	1	Team A	Right	DMID	7.0	9.0	2.0	0.0	6.0	7.0	5.0	0.0
1306	106742001.0	2019-08-02 09:52:20.700			Offence	6.0	4.0	10.0	2.0	1	Team A	Right	DMID	7.0	9.0	2.0	0.0	6.0	7.0	5.0	0.0
1307	106742001.0	2019-08-02 09:52:20.800			Offence	6.0	4.0	10.0	2.0	1	Team A	Right	DMID	7.0	9.0	2.0	0.0	6.0	6.0	6.0	0.0
1308	106742001.0	2019-08-02 09:52:20.900			Offence	6.0	4.0	10.0	2.0	1	Team A	Right	DMID	7.0	9.0	2.0	0.0	6.0	6.0	6.0	0.0
1309	106742001.0	2019-08-02 09:52:21.000			Offence	6.0	3.0	9.0	3.0	1	Team A	Right	DMID	7.0	9.0	2.0	0.0	6.0	5.0	6.0	0.0
1310	106742001.0	2019-08-02 09:52:21.100			Offence	6.0	5.0	11.0	1.0	1	Team A	Right	DMID	7.0	9.0	2.0	0.0	6.0	6.0	6.0	0.0
1311	106742001.0	2019-08-02 09:52:21.200			Offence	6.0	5.0	11.0	1.0	1	Team A	Right	DMID	7.0	9.0	2.0	0.0	6.0	6.0	6.0	0.0
1312	106742001.0	2019-08-02 09:52:21.300			Offence	6.0	5.0	11.0	1.0	1	Team A	Right	DMID	7.0	9.0	2.0	0.0	6.0	6.0	6.0	0.0
1313	106742001.0	2019-08-02 09:52:21.400			Offence	6.0	5.0	11.0	1.0	1	Team A	Right	DMID	7.0	9.0	2.0	0.0	6.0	7.0	5.0	0.0
1314	106742001.0	2019-08-02 09:52:21.500			Offence	6.0	5.0	11.0	1.0	1	Team A	Right	DMID	7.0	9.0	2.0	0.0	6.0	7.0	5.0	0.0
1315	106742001.0	2019-08-02 09:52:21.600			Offence	6.0	5.0	11.0	1.0	1	Team A	Right	DMID	7.0	9.0	2.0	0.0	6.0	7.0	5.0	0.0
1316	106742001.0	2019-08-02 09:52:21.700			Offence	6.0	5.0	11.0	1.0	1	Team A	Right	DMID	7.0	9.0	2.0	0.0	6.0	7.0	5.0	0.0
1317	106742001.0	2019-08-02 09:52:21.800			Offence	6.0	5.0	11.0	1.0	1	Team A	Right	DMID	7.0	9.0	2.0	0.0	6.0	7.0	5.0	0.0
1318	106742001.0	2019-08-02 09:52:21.900			Offence	6.0	5.0	11.0	1.0	1	Team A	Right	DMID	7.0	9.0	2.0	0.0	6.0	7.0	5.0	0.0
1319	106742001.0	2019-08-02 09:52:22.000			Offence	6.0	5.0	11.0	1.0	1	Team A	Right	DMID	7.0	9.0	2.0	0.0	6.0	7.0	5.0	0.0
1320	106742001.0	2019-08-02 09:52:22.100			Offence	5.0	5.0	10.0	0.0	1	Team A	Right	DMID	7.0	8.0	2.0	0.0	6.0	7.0	5.0	0.0
1321	106742001.0	2019-08-02 09:52:22.200			Offence	6.0	5.0	11.0	1.0	1	Team A	Right	DMID	7.0	9.0	2.0	0.0	6.0	7.0	5.0	0.0
1322	106742001.0	2019-08-02 09:52:22.300			Offence	6.0	5.0	11.0	1.0	1	Team A	Right	DMID	7.0	9.0	2.0	0.0	6.0	7.0	5.0	0.0
1323	106742001.0	2019-08-02 09:52:22.400			Offence	6.0	5.0	11.0	1.0	1	Team A	Right	DMID	7.0	9.0	2.0	0.0	6.0	7.0	5.0	0.0
1324	106742001.0	2019-08-02 09:52:22.500			Offence	6.0	5.0	11.0	1.0	1	Team A	Right	DMID	7.0	9.0	2.0	0.0	6.0	7.0	5.0	0.0
1325	106742001.0	2019-08-02 09:52:22.600			Offence	6.0	5.0	11.0	1.0	1	Team A	Right	DMID	7.0	9.0	2.0	0.0	6.0	8.0	4.0	0.0
1326	106742001.0	2019-08-02 09:52:22.700			Offence	6.0	5.0	11.0	1.0	1	Team A	Right	DMID	7.0	9.0	2.0	0.0	6.0	8.0	4.0	0.0
1327	106742001.0	2019-08-02 09:52:22.800			Offence	6.0	5.0	11.0	1.0	1	Team A	Right	DMID	7.0	9.0	2.0	0.0	6.0	8.0	4.0	0.0
1328	106742001.0	2019-08-02 09:52:22.900			Offence	6.0	5.0	11.0	1.0	1	Team A	Right	DMID	7.0	9.0	2.0	0.0	6.0	8.0	4.0	0.0
1329	106742001.0	2019-08-02 09:52:23.000			Offence	6.0	5.0	11.0	1.0	1	Team A	Right	DMID	7.0	9.0	2.0	0.0	6.0	8.0	4.0	0.0
1330	106742001.0	2019-08-02 09:52:23.100			Offence	6.0	5.0	11.0	1.0	1	Team A	Right	DMID	7.0	9.0	2.0	0.0	5.0	9.0	4.0	0.0
1331	106742001.0	2019-08-02 09:52:23.200			Offence	6.0	5.0	11.0	1.0	1	Team A	Right	DMID	7.0	9.0	2.0	0.0	5.0	9.0	4.0	0.0
1332	106742001.0	2019-08-02 09:52:23.300			Offence	6.0	5.0	11.0	1.0	1	Team A	Right	DMID	7.0	9.0	2.0	0.0	5.0	9.0	4.0	0.0
1333	106742001.0	2019-08-02 09:52:23.400			Offence	6.0	5.0	11.0	1.0	1	Team A	Right	DMID	6.0	10.0	2.0	0.0	5.0	9.0	4.0	0.0
1334	106742001.0	2019-08-02 09:52:23.500			Offence	6.0	5.0	11.0	1.0	1	Team A	Right	DMID	6.0	10.0	2.0	0.0	5.0	9.0	3.0	1.0
1335	106742001.0	2019-08-02 09:52:23.600			Offence	5.0	5.0	10.0	0.0	1	Team A	Right	DMID	6.0	10.0	2.0	0.0	5.0	9.0	3.0	1.0
1336	106742001.0	2019-08-02 09:52:23.700			Offence	5.0	5.0	10.0	0.0	1	Team A	Right	DMID	6.0	10.0	2.0	0.0	5.0	9.0	3.0	1.0
1337	106742001.0	2019-08-02 09:52:23.800			Offence	5.0	5.0	10.0	0.0	1	Team A	Right	DMID	6.0	10.0	2.0	0.0	5.0	8.0	4.0	1.0
1338	106742001.0	2019-08-02 09:52:23.900			Offence	5.0	5.0	10.0	0.0	1	Team A	Right	DMID	6.0	10.0	2.0	0.0	5.0	8.0	4.0	1.0
1339	106742001.0	2019-08-02 09:52:24.000			Offence	5.0	5.0	10.0	0.0	1	Team A	Right	DMID	6.0	10.0	2.0	0.0	5.0	8.0	4.0	1.0
1340	106742001.0	2019-08-02 09:52:24.100			Offence	5.0	5.0	10.0	0.0	1	Team A	Right	DMID	6.0	10.0	2.0	0.0	5.0	8.0	4.0	1.0
1341	106742001.0	2019-08-02 09:52:24.200			Offence	5.0	5.0	10.0	0.0	1	Team A	Right	DMID	6.0	10.0	2.0	0.0	5.0	7.0	5.0	1.0
1342	106742001.0	2019-08-02 09:52:24.300			Offence	5.0	5.0	10.0	0.0	1	Team A	Right	DMID	6.0	10.0	2.0	0.0	5.0	7.0	5.0	1.0
1343	106742001.0	2019-08-02 09:52:24.400			Offence	5.0	5.0	10.0	0.0	1	Team A	Right	DMID	6.0	10.0	2.0	0.0	5.0	7.0	5.0	1.0
1344	106742001.0	2019-08-02 09:52:24.500			Offence	5.0	5.0	10.0	0.0	1	Team A	Right	DMID	6.0	10.0	2.0	0.0	5.0	7.0	5.0	1.0
1345	106742001.0	2019-08-02 09:52:24.600			Offence	4.0	5.0	9.0	-1.0	1	Team A	Right	DMID	6.0	10.0	2.0	0.0	5.0	7.0	5.0	1.0
1346	106742001.0	2019-08-02 09:52:24.700			Offence	4.0	5.0	9.0	-1.0	1	Team A	Right	DMID	6.0	10.0	2.0	0.0	5.0	7.0	5.0	1.0
1347	106742001.0	2019-08-02 09:52:24.800			Offence	4.0	5.0	9.0	-1.0	1	Team A	Right	DMID	6.0	10.0	2.0	0.0	5.0	7.0	5.0	1.0
1348	106742001.0	2019-08-02 09:52:24.900			Offence	4.0	5.0	9.0	-1.0	1	Team A	Right	DMID	6.0	10.0	2.0	0.0	5.0	7.0	5.0	1.0
1349	106742001.0	2019-08-02 09:52:25.000			Offence	4.0	5.0	9.0	-1.0	1	Team A	Right	DMID	5.0	11.0	1.0	1.0	4.0	8.0	5.0	1.0
1350	106742001.0	2019-08-02 09:52:25.100			Offence	4.0	5.0	9.0	-1.0	1	Team A	Right	DMID	5.0	11.0	1.0	1.0	4.0	8.0	5.0	1.0
1351	106742001.0	2019-08-02 09:52:25.200			Offence	4.0	5.0	9.0	-1.0	1	Team A	Right	DMID	5.0	11.0	1.0	1.0	4.0	9.0	4.0	1.0
1352	106742001.0	2019-08-02 09:52:25.300			Offence	3.0	5.0	8.0	-2.0	1	Team A	Right	DMID	5.0	11.0	1.0	1.0	4.0	9.0	4.0	1.0
1353	106742001.0	2019-08-02 09:52:25.400			Offence	3.0	5.0	8.0	-2.0	1	Team A	Right	DMID	5.0	11.0	1.0	1.0	4.0	9.0	4.0	1.0
1354	106742001.0	2019-08-02 09:52:25.500			Offence	3.0	4.0	7.0	-1.0	1	Team A	Right	DMID	5.0	11.0	1.0	1.0	4.0	9.0	4.0	1.0
1355	106742001.0	2019-08-02 09:52:25.600			Offence	3.0	4.0	7.0	-1.0	1	Team A	Right	DMID	5.0	11.0	1.0	1.0	4.0	9.0	4.0	1.0
1356	106742001.0	2019-08-02 09:52:25.700			Offence	3.0	3.0	6.0	0.0	1	Team A	Right	DMID	5.0	11.0	1.0	1.0	4.0	9.0	4.0	1.0
1357	106742001.0	2019-08-02 09:52:25.800			Offence	3.0	3.0	6.0	0.0	1	Team A	Right	DMID	5.0	11.0	1.0	1.0	4.0	9.0	4.0	1.0
1358	106742001.0	2019-08-02 09:52:25.900			Offence	3.0	3.0	6.0	0.0	1	Team A	Right	DMID	5.0	9.0	3.0	1.0	4.0	9.0	4.0	1.0
1359	106742001.0	2019-08-02 09:52:26.000			Offence	3.0	3.0	6.0	0.0	1	Team A	Right	DMID	5.0	9.0	3.0	1.0	4.0	9.0	4.0	1.0
1360	106742001.0	2019-08-02 09:52:26.100			Offence	3.0	3.0	6.0	0.0	1	Team A	Right	DMID	5.0	8.0	4.0	1.0	3.0	10.0	4.0	1.0
1361	106742001.0	2019-08-02 09:52:26.200			Offence	3.0	3.0	6.0	0.0	1	Team A	Right	DMID	5.0	8.0	4.0	1.0	3.0	10.0	4.0	1.0
1362	106742001.0	2019-08-02 09:52:26.300			Offence	3.0	3.0	6.0	0.0	1	Team A	Right	DMID	5.0	8.0	4.0	1.0	3.0	10.0	4.0	1.0
1363	106742001.0	2019-08-02 09:52:26.400			Offence	3.0	3.0	6.0	0.0	1	Team A	Right	DMID	5.0	8.0	4.0	1.0	3.0	10.0	4.0	1.0
1364	106742001.0	2019-08-02 09:52:26.500			Offence	3.0	3.0	6.0	0.0	1	Team A	Right	DMID	5.0	8.0	4.0	1.0	3.0	10.0	4.0	1.0
1365	106742001.0	2019-08-02 09:52:26.600			Offence	3.0	3.0	6.0	0.0	1	Team A	Right	DMID	5.0	8.0	4.0	1.0	3.0	10.0	4.0	1.0
1366	106742001.0	2019-08-02 09:52:26.700			Offence	3.0	3.0	6.0	0.0	1	Team A	Right	DMID	5.0	7.0	5.0	1.0	3.0	10.0	4.0	1.0
1367	106742001.0	2019-08-02 09:52:26.800			Offence	3.0	3.0	6.0	0.0	1	Team A	Right	DMID	5.0	7.0	5.0	1.0	3.0	10.0	4.0	1.0
1368	106742001.0	2019-08-02 09:52:26.900			Offence	3.0	3.0	6.0	0.0	1	Team A	Right	DMID	5.0	7.0	5.0	1.0	3.0	10.0	4.0	1.0
1369	106742001.0	2019-08-02 09:52:27.000			Offence	3.0	3.0	6.0	0.0	1	Team A	Right	DMID	5.0	7.0	5.0	1.0	3.0	10.0	4.0	1.0
1370	106742001.0	2019-08-02 09:52:27.100			Offence	3.0	3.0	6.0	0.0	1	Team A	Right	DMID	5.0	7.0	5.0	1.0	3.0	10.0	4.0	1.0
1371	106742001.0	2019-08-02 09:52:27.200			Offence	3.0	3.0	6.0	0.0	1	Team A	Right	DMID	5.0	7.0	5.0	1.0	3.0	9.0	5.0	1.0
1372	106742001.0	2019-08-02 09:52:27.300			Offence	3.0	3.0	6.0	0.0	1	Team A	Right	DMID	4.0	8.0	5.0	1.0	3.0	8.0	6.0	1.0
1373	106742001.0	2019-08-02 09:52:27.400			Offence	3.0	3.0	6.0	0.0	1	Team A	Right	DMID	4.0	8.0	5.0	1.0	3.0	8.0	6.0	1.0
1374	106742001.0	2019-08-02 09:52:27.500			Offence	3.0	3.0	6.0	0.0	1	Team A	Right	DMID	4.0	8.0	5.0	1.0	3.0	8.0	6.0	1.0
1375	106742001.0	2019-08-02 09:52:27.600			Offence	3.0	3.0	6.0	0.0	1	Team A	Right	DMID	4.0	8.0	5.0	1.0	3.0	8.0	6.0	1.0
1376	106742001.0	2019-08-02 09:52:27.700			Offence	3.0	3.0	6.0	0.0	1	Team A	Right	DMID	4.0	8.0	5.0	1.0	2.0	9.0	6.0	1.0
1377	106742001.0	2019-08-02 09:52:27.800			Offence	3.0	3.0	6.0	0.0	1	Team A	Right	DMID	4.0	8.0	5.0	1.0	2.0	9.0	6.0	1.0
1378	106742001.0	2019-08-02 09:52:27.900			Offence	3.0	3.0	6.0	0.0	1	Team A	Right	DMID	4.0	8.0	5.0	1.0	2.0	9.0	6.0	1.0
1379	106742001.0	2019-08-02 09:52:28.000			Offence	3.0	3.0	6.0	0.0	1	Team A	Right	DMID	4.0	8.0	5.0	1.0	2.0	9.0	6.0	1.0
1380	106742001.0	2019-08-02 09:52:28.100			Offence	3.0	3.0	6.0	0.0	1	Team A	Right	DMID	4.0	8.0	5.0	1.0	2.0	9.0	6.0	1.0
1381	106742001.0	2019-08-02 09:52:28.200			Offence	3.0	3.0	6.0	0.0	1	Team A	Right	DMID	4.0	8.0	5.0	1.0	2.0	9.0	6.0	1.0
1382	106742001.0	2019-08-02 09:52:28.300			Offence	3.0	3.0	6.0	0.0	1	Team A	Right	DMID	4.0	8.0	5.0	1.0	2.0	9.0	6.0	1.0
1383	106742001.0	2019-08-02 09:52:28.400			Offence	3.0	3.0	6.0	0.0	1	Team A	Right	DMID	4.0	8.0	5.0	1.0	1.0	10.0	6.0	1.0
1384	106742001.0	2019-08-02 09:52:28.500			Offence	3.0	3.0	6.0	0.0	1	Team A	Right	DMID	4.0	8.0	5.0	1.0	1.0	9.0	7.0	1.0
1385	106742001.0	2019-08-02 09:52:28.600			Offence	3.0	3.0	6.0	0.0	1	Team A	Right	DMID	4.0	8.0	5.0	1.0	1.0	9.0	7.0	1.0
1386	106742001.0	2019-08-02 09:52:28.700			Offence	3.0	2.0	5.0	1.0	1	Team A	Right	DMID	4.0	8.0	5.0	1.0	1.0	9.0	7.0	1.0
1387	106742001.0	2019-08-02 09:52:28.800			Offence	3.0	2.0	5.0	1.0	1	Team A	Right	DMID	4.0	8.0	5.0	1.0	1.0	9.0	7.0	1.0
1388	106742001.0	2019-08-02 09:52:28.900			Offence	3.0	2.0	5.0	1.0	1	Team A	Right	DMID	4.0	8.0	5.0	1.0	1.0	9.0	7.0	1.0
1389	106742001.0	2019-08-02 09:52:29.000			Offence	3.0	2.0	5.0	1.0	1	Team A	Right	DMID	4.0	8.0	5.0	1.0	1.0	9.0	7.0	1.0
1390	106742001.0	2019-08-02 09:52:29.100			Offence	3.0	2.0	5.0	1.0	1	Team A	Right	DMID	4.0	8.0	5.0	1.0	1.0	9.0	7.0	1.0
1391	106742001.0	2019-08-02 09:52:29.200			Offence	3.0	2.0	5.0	1.0	1	Team A	Right	DMID	3.0	9.0	5.0	1.0	1.0	9.0	7.0	1.0
1392	106742001.0	2019-08-02 09:52:29.300			Offence	3.0	2.0	5.0	1.0	1	Team A	Right	DMID	3.0	9.0	5.0	1.0	1.0	9.0	7.0	1.0
1393	106742001.0	2019-08-02 09:52:29.400			Offence	3.0	2.0	5.0	1.0	1	Team A	Right	DMID	3.0	9.0	5.0	1.0	1.0	9.0	7.0	1.0
1394	106742001.0	2019-08-02 09:52:29.500			Offence	3.0	2.0	5.0	1.0	1	Team A	Right	DMID	2.0	10.0	5.0	1.0	1.0	9.0	7.0	1.0
1395	106742001.0	2019-08-02 09:52:29.600			Offence	3.0	2.0	5.0	1.0	1	Team A	Right	DMID	2.0	9.0	6.0	1.0	1.0	9.0	7.0	1.0
1396	106742001.0	2019-08-02 09:52:29.700			Offence	3.0	2.0	5.0	1.0	1	Team A	Right	DMID	2.0	9.0	6.0	1.0	1.0	9.0	7.0	1.0
1397	106742001.0	2019-08-02 09:52:29.800			Offence	3.0	2.0	5.0	1.0	1	Team A	Right	DMID	2.0	8.0	7.0	1.0	1.0	9.0	7.0	1.0
1398	106742001.0	2019-08-02 09:52:29.900	FRFO	5500.0	Offence	3.0	2.0	5.0	1.0	1	Team A	Right	DMID	2.0	8.0	7.0	1.0	1.0	9.0	7.0	1.0
1399	106742001.0	2019-08-02 09:52:30.000			Offence	3.0	2.0	5.0	1.0	1	Team A	Right	DMID	2.0	8.0	7.0	1.0	1.0	9.0	7.0	1.0
1400	106742001.0	2019-08-02 09:52:30.100			Offence	3.0	2.0	5.0	1.0	1	Team A	Right	DMID	1.0	9.0	7.0	1.0	1.0	9.0	7.0	1.0
1401	106742001.0	2019-08-02 09:52:30.200			Offence	3.0	2.0	5.0	1.0	1	Team A	Right	DMID	1.0	9.0	7.0	1.0	1.0	9.0	7.0	1.0
1402	106742001.0	2019-08-02 09:52:30.300			Offence	3.0	2.0	5.0	1.0	1	Team A	Right	DMID	1.0	9.0	7.0	1.0	1.0	9.0	7.0	1.0
1403	106742001.0	2019-08-02 09:52:30.400			Offence	3.0	2.0	5.0	1.0	1	Team A	Right	DMID	1.0	9.0	7.0	1.0	1.0	9.0	7.0	1.0
1404	106742001.0	2019-08-02 09:52:30.500			Offence	3.0	2.0	5.0	1.0	1	Team A	Right	DMID	1.0	9.0	7.0	1.0	1.0	9.0	7.0	1.0
1405	106742001.0	2019-08-02 09:52:30.600			Offence	3.0	2.0	5.0	1.0	1	Team A	Right	DMID	1.0	9.0	7.0	1.0	1.0	9.0	7.0	1.0
1406	106742001.0	2019-08-02 09:52:30.700			Offence	3.0	2.0	5.0	1.0	1	Team A	Right	DMID	1.0	9.0	7.0	1.0	1.0	9.0	7.0	1.0
1407	106742001.0	2019-08-02 09:52:30.800			Offence	3.0	2.0	5.0	1.0	1	Team A	Right	DMID	1.0	9.0	7.0	1.0	1.0	9.0	7.0	1.0
1408	106742001.0	2019-08-02 09:52:30.900			Offence	3.0	2.0	5.0	1.0	1	Team A	Right	DMID	1.0	9.0	7.0	1.0	1.0	9.0	7.0	1.0
1409	106742001.0	2019-08-02 09:52:31.000			Offence	3.0	3.0	6.0	0.0	1	Team A	Right	DMID	1.0	9.0	7.0	1.0	1.0	8.0	8.0	1.0
1410	106742001.0	2019-08-02 09:52:31.100			Offence	3.0	3.0	6.0	0.0	1	Team A	Right	DMID	1.0	9.0	7.0	1.0	1.0	8.0	8.0	1.0
1411	106742001.0	2019-08-02 09:52:31.200			Offence	2.0	2.0	4.0	0.0	1	Team A	Right	DMID	1.0	9.0	7.0	1.0	1.0	8.0	8.0	1.0
1412	106742001.0	2019-08-02 09:52:31.300			Offence	2.0	2.0	4.0	0.0	1	Team A	Right	DMID	1.0	9.0	7.0	1.0	1.0	8.0	8.0	1.0
1413	106742001.0	2019-08-02 09:52:31.400			Offence	2.0	2.0	4.0	0.0	1	Team A	Right	DMID	1.0	9.0	7.0	1.0	1.0	8.0	8.0	1.0
1414	106742001.0	2019-08-02 09:52:31.500			Offence	2.0	2.0	4.0	0.0	1	Team A	Right	DMID	1.0	9.0	7.0	1.0	1.0	7.0	9.0	1.0
1415	106742001.0	2019-08-02 09:52:31.600			Offence	2.0	2.0	4.0	0.0	1	Team A	Right	DMID	1.0	9.0	7.0	1.0	1.0	7.0	9.0	1.0
1416	106742001.0	2019-08-02 09:52:31.700			Offence	2.0	2.0	4.0	0.0	1	Team A	Right	DMID	1.0	9.0	7.0	1.0	1.0	7.0	9.0	1.0
1417	106742001.0	2019-08-02 09:52:31.800			Offence	2.0	2.0	4.0	0.0	1	Team A	Right	DMID	1.0	9.0	7.0	1.0	1.0	7.0	9.0	1.0
1418	106742001.0	2019-08-02 09:52:31.900			Offence	2.0	2.0	4.0	0.0	1	Team A	Right	DMID	1.0	9.0	7.0	1.0	1.0	7.0	9.0	1.0
1419	106742001.0	2019-08-02 09:52:32.000			Offence	2.0	2.0	4.0	0.0	1	Team A	Right	DMID	1.0	9.0	7.0	1.0	1.0	7.0	9.0	1.0
1420	106742001.0	2019-08-02 09:52:32.100			Offence	2.0	2.0	4.0	0.0	1	Team A	Right	DMID	1.0	9.0	7.0	1.0	1.0	7.0	9.0	1.0
1421	106742001.0	2019-08-02 09:52:32.200			Offence	2.0	2.0	4.0	0.0	1	Team A	Right	DMID	1.0	9.0	7.0	1.0	1.0	6.0	10.0	1.0
1422	106742001.0	2019-08-02 09:52:32.300			Offence	2.0	2.0	4.0	0.0	1	Team A	Right	DMID	1.0	9.0	7.0	1.0	1.0	6.0	10.0	1.0
1423	106742001.0	2019-08-02 09:52:32.400			Offence	2.0	2.0	4.0	0.0	1	Team A	Right	DMID	1.0	9.0	7.0	1.0	1.0	6.0	10.0	1.0
1424	106742001.0	2019-08-02 09:52:32.500			Offence	2.0	2.0	4.0	0.0	1	Team A	Right	DMID	1.0	9.0	7.0	1.0	1.0	6.0	10.0	1.0
1425	106742001.0	2019-08-02 09:52:32.600			Offence	2.0	2.0	4.0	0.0	1	Team A	Right	DMID	1.0	9.0	7.0	1.0	1.0	6.0	10.0	1.0
1426	106742001.0	2019-08-02 09:52:32.700			Offence	2.0	2.0	4.0	0.0	1	Team A	Right	DMID	1.0	9.0	7.0	1.0	1.0	6.0	10.0	1.0
1427	106742001.0	2019-08-02 09:52:32.800			Offence	2.0	2.0	4.0	0.0	1	Team A	Right	DMID	1.0	9.0	7.0	1.0	1.0	6.0	10.0	1.0
1428	106742001.0	2019-08-02 09:52:32.900			Offence	2.0	2.0	4.0	0.0	1	Team A	Right	DMID	1.0	9.0	7.0	1.0	1.0	6.0	10.0	1.0
1429	106742001.0	2019-08-02 09:52:33.000			Offence	2.0	2.0	4.0	0.0	1	Team A	Right	DMID	1.0	9.0	7.0	1.0	1.0	6.0	10.0	1.0
1430	106742001.0	2019-08-02 09:52:33.100			Offence	2.0	1.0	3.0	1.0	1	Team A	Right	DMID	1.0	9.0	7.0	1.0	0.0	7.0	10.0	1.0
1431	106742001.0	2019-08-02 09:52:33.200			Offence	2.0	1.0	3.0	1.0	1	Team A	Right	DMID	1.0	9.0	7.0	1.0	0.0	7.0	10.0	1.0
1432	106742001.0	2019-08-02 09:52:33.300			Offence	2.0	1.0	3.0	1.0	1	Team A	Right	DMID	1.0	9.0	7.0	1.0	0.0	7.0	10.0	1.0
1433	106742001.0	2019-08-02 09:52:33.400			Offence	2.0	1.0	3.0	1.0	1	Team A	Right	DMID	2.0	8.0	7.0	1.0	0.0	7.0	10.0	1.0
1434	106742001.0	2019-08-02 09:52:33.500			Offence	2.0	1.0	3.0	1.0	1	Team A	Right	DMID	2.0	8.0	7.0	1.0	0.0	7.0	10.0	1.0
1435	106742001.0	2019-08-02 09:52:33.600	KKSH	5600.0	Offence	2.0	1.0	3.0	1.0	1	Team A	Right	DMID	2.0	7.0	8.0	1.0	0.0	7.0	10.0	1.0
1436	106742001.0	2019-08-02 09:52:33.700			Offence	2.0	1.0	3.0	1.0	1	Team A	Right	DMID	2.0	7.0	8.0	1.0	0.0	7.0	10.0	1.0
1437	106742001.0	2019-08-02 09:52:33.800			Offence	2.0	1.0	3.0	1.0	1	Team A	Right	DMID	2.0	7.0	8.0	1.0	0.0	7.0	10.0	1.0
1438	106742001.0	2019-08-02 09:52:33.900			Offence	1.0	1.0	2.0	0.0	1	Team A	Right	DMID	1.0	8.0	8.0	1.0	0.0	7.0	10.0	1.0
1439	106742001.0	2019-08-02 09:52:34.000			Offence	1.0	1.0	2.0	0.0	1	Team A	Right	DMID	1.0	8.0	8.0	1.0	0.0	7.0	10.0	1.0
1440	106742001.0	2019-08-02 09:52:34.100			Offence	1.0	1.0	2.0	0.0	1	Team A	Right	DMID	1.0	8.0	8.0	1.0	0.0	7.0	10.0	1.0
1441	106742001.0	2019-08-02 09:52:34.200			Offence	2.0	2.0	4.0	0.0	1	Team A	Right	DMID	2.0	7.0	8.0	1.0	0.0	7.0	10.0	1.0
1442	106742001.0	2019-08-02 09:52:34.300			Offence	1.0	2.0	3.0	-1.0	1	Team A	Right	DMID	2.0	7.0	8.0	1.0	0.0	7.0	10.0	1.0
1443	106742001.0	2019-08-02 09:52:34.400			Offence	1.0	2.0	3.0	-1.0	1	Team A	Right	DMID	2.0	7.0	8.0	1.0	0.0	7.0	10.0	1.0
1444	106742001.0	2019-08-02 09:52:34.500			Offence	1.0	1.0	2.0	0.0	1	Team A	Right	DMID	2.0	7.0	8.0	1.0	0.0	7.0	10.0	1.0
1445	106742001.0	2019-08-02 09:52:34.600			Offence	1.0	1.0	2.0	0.0	1	Team A	Right	DMID	2.0	7.0	8.0	1.0	0.0	7.0	10.0	1.0
1446	106742001.0	2019-08-02 09:52:34.700			Offence	1.0	1.0	2.0	0.0	1	Team A	Right	DMID	2.0	7.0	8.0	1.0	0.0	7.0	10.0	1.0
1447	106742001.0	2019-08-02 09:52:34.800			Offence	1.0	2.0	3.0	-1.0	1	Team A	Right	DMID	2.0	7.0	8.0	1.0	0.0	7.0	10.0	1.0
1448	106742001.0	2019-08-02 09:52:34.900			Offence	1.0	2.0	3.0	-1.0	1	Team A	Right	FMID	2.0	7.0	8.0	1.0	0.0	7.0	10.0	1.0
1449	106742001.0	2019-08-02 09:52:35.000			Offence	1.0	3.0	4.0	-2.0	1	Team A	Right	FMID	2.0	7.0	8.0	1.0	0.0	7.0	10.0	1.0
1450	106742001.0	2019-08-02 09:52:35.100			Offence	1.0	3.0	4.0	-2.0	1	Team A	Right	FMID	2.0	7.0	8.0	1.0	0.0	6.0	11.0	1.0
1451	106742001.0	2019-08-02 09:52:35.200			Offence	0.0	3.0	3.0	-3.0	1	Team A	Right	FMID	2.0	7.0	8.0	1.0	0.0	6.0	11.0	1.0
1452	106742001.0	2019-08-02 09:52:35.300			Offence	0.0	2.0	2.0	-2.0	1	Team A	Right	FMID	2.0	7.0	8.0	1.0	0.0	6.0	11.0	1.0
1453	106742001.0	2019-08-02 09:52:35.400			Offence	0.0	2.0	2.0	-2.0	1	Team A	Right	FMID	2.0	7.0	8.0	1.0	0.0	6.0	11.0	1.0
1454	106742001.0	2019-08-02 09:52:35.500			Offence	0.0	2.0	2.0	-2.0	1	Team A	Right	FMID	2.0	7.0	8.0	1.0	0.0	6.0	11.0	1.0
1455	106742001.0	2019-08-02 09:52:35.600			Offence	1.0	3.0	4.0	-2.0	1	Team A	Right	FMID	2.0	7.0	8.0	1.0	0.0	6.0	11.0	1.0
1456	106742001.0	2019-08-02 09:52:35.700			Offence	1.0	3.0	4.0	-2.0	1	Team A	Right	FMID	1.0	8.0	8.0	1.0	0.0	6.0	11.0	1.0
1457	106742001.0	2019-08-02 09:52:35.800			Offence	1.0	3.0	4.0	-2.0	1	Team A	Right	FMID	1.0	8.0	8.0	1.0	0.0	6.0	10.0	2.0
1458	106742001.0	2019-08-02 09:52:35.900			Offence	1.0	3.0	4.0	-2.0	1	Team A	Right	FMID	1.0	8.0	8.0	1.0	0.0	6.0	10.0	2.0
1459	106742001.0	2019-08-02 09:52:36.000	MAOL	5700.0	Offence	1.0	2.0	3.0	-1.0	1	Team A	Right	FMID	1.0	8.0	8.0	1.0	0.0	6.0	10.0	2.0
1460	106742001.0	2019-08-02 09:52:36.100			Offence	1.0	2.0	3.0	-1.0	1	Team A	Right	FMID	1.0	8.0	8.0	1.0	0.0	6.0	10.0	2.0
1461	106742001.0	2019-08-02 09:52:36.200			Offence	1.0	3.0	4.0	-2.0	1	Team A	Right	FMID	1.0	8.0	8.0	1.0	0.0	6.0	10.0	2.0
1462	106742001.0	2019-08-02 09:52:36.300			Offence	1.0	3.0	4.0	-2.0	1	Team A	Right	FMID	1.0	8.0	8.0	1.0	0.0	6.0	10.0	2.0
1463	106742001.0	2019-08-02 09:52:36.400			Offence	1.0	3.0	4.0	-2.0	1	Team A	Right	FMID	1.0	8.0	7.0	2.0	0.0	6.0	10.0	2.0
1464	106742001.0	2019-08-02 09:52:36.500			Offence	1.0	3.0	4.0	-2.0	1	Team A	Right	FMID	1.0	7.0	8.0	2.0	0.0	6.0	10.0	2.0
1465	106742001.0	2019-08-02 09:52:36.600			Offence	1.0	3.0	4.0	-2.0	1	Team A	Right	FMID	1.0	7.0	8.0	2.0	0.0	6.0	10.0	2.0
1466	106742001.0	2019-08-02 09:52:36.700			Offence	1.0	3.0	4.0	-2.0	1	Team A	Right	FMID	1.0	7.0	8.0	2.0	0.0	6.0	10.0	2.0
1467	106742001.0	2019-08-02 09:52:36.800			Offence	1.0	3.0	4.0	-2.0	1	Team A	Right	FMID	1.0	7.0	8.0	2.0	0.0	6.0	10.0	2.0
1468	106742001.0	2019-08-02 09:52:36.900			Offence	1.0	3.0	4.0	-2.0	1	Team A	Right	FMID	1.0	7.0	8.0	2.0	0.0	6.0	10.0	2.0
1469	106742001.0	2019-08-02 09:52:37.000			Offence	1.0	3.0	4.0	-2.0	1	Team A	Right	FMID	1.0	7.0	8.0	2.0	0.0	6.0	10.0	2.0
1470	106742001.0	2019-08-02 09:52:37.100			Offence	1.0	3.0	4.0	-2.0	1	Team A	Right	FMID	1.0	7.0	8.0	2.0	0.0	6.0	10.0	2.0
1471	106742001.0	2019-08-02 09:52:37.200			Offence	1.0	3.0	4.0	-2.0	1	Team A	Right	FMID	1.0	7.0	8.0	2.0	0.0	6.0	10.0	2.0
1472	106742001.0	2019-08-02 09:52:37.300			Offence	1.0	3.0	4.0	-2.0	1	Team A	Right	FMID	1.0	7.0	8.0	2.0	0.0	6.0	10.0	2.0
1473	106742001.0	2019-08-02 09:52:37.400			Offence	1.0	3.0	4.0	-2.0	1	Team A	Right	FMID	1.0	7.0	8.0	2.0	0.0	6.0	10.0	2.0
1474	106742001.0	2019-08-02 09:52:37.500			Offence	1.0	3.0	4.0	-2.0	1	Team A	Right	FMID	1.0	7.0	8.0	2.0	0.0	6.0	10.0	2.0
1475	106742001.0	2019-08-02 09:52:37.600			Offence	1.0	3.0	4.0	-2.0	1	Team A	Right	FMID	1.0	6.0	9.0	2.0	0.0	6.0	10.0	2.0
1476	106742001.0	2019-08-02 09:52:37.700			Offence	1.0	3.0	4.0	-2.0	1	Team A	Right	FMID	1.0	6.0	9.0	2.0	0.0	5.0	11.0	2.0
1477	106742001.0	2019-08-02 09:52:37.800			Offence	1.0	3.0	4.0	-2.0	1	Team A	Right	FMID	0.0	7.0	9.0	2.0	0.0	5.0	11.0	2.0
1478	106742001.0	2019-08-02 09:52:37.900			Offence	1.0	2.0	3.0	-1.0	1	Team A	Right	FMID	0.0	7.0	9.0	2.0	0.0	5.0	11.0	2.0
1479	106742001.0	2019-08-02 09:52:38.000			Offence	1.0	2.0	3.0	-1.0	1	Team A	Right	FMID	0.0	7.0	9.0	2.0	0.0	5.0	11.0	2.0
1480	106742001.0	2019-08-02 09:52:38.100			Offence	1.0	2.0	3.0	-1.0	1	Team A	Right	FMID	0.0	7.0	9.0	2.0	0.0	5.0	11.0	2.0
1481	106742001.0	2019-08-02 09:52:38.200			Offence	1.0	2.0	3.0	-1.0	1	Team A	Right	FMID	0.0	7.0	9.0	2.0	0.0	5.0	11.0	2.0
1482	106742001.0	2019-08-02 09:52:38.300			Offence	1.0	2.0	3.0	-1.0	1	Team A	Right	FMID	0.0	7.0	9.0	2.0	0.0	5.0	11.0	2.0
1483	106742001.0	2019-08-02 09:52:38.400			Offence	1.0	2.0	3.0	-1.0	1	Team A	Right	FMID	0.0	7.0	9.0	2.0	0.0	5.0	10.0	3.0
1484	106742001.0	2019-08-02 09:52:38.500			Offence	1.0	2.0	3.0	-1.0	1	Team A	Right	FMID	0.0	6.0	10.0	2.0	0.0	5.0	10.0	3.0
1485	106742001.0	2019-08-02 09:52:38.600			Offence	0.0	2.0	2.0	-2.0	1	Team A	Right	FMID	0.0	6.0	10.0	2.0	0.0	5.0	10.0	3.0
1486	106742001.0	2019-08-02 09:52:38.700			Offence	0.0	2.0	2.0	-2.0	1	Team A	Right	FMID	0.0	6.0	10.0	2.0	0.0	4.0	11.0	3.0
1487	106742001.0	2019-08-02 09:52:38.800			Offence	0.0	2.0	2.0	-2.0	1	Team A	Right	FMID	0.0	6.0	10.0	2.0	0.0	4.0	11.0	3.0
1488	106742001.0	2019-08-02 09:52:38.900			Offence	1.0	2.0	3.0	-1.0	1	Team A	Right	FMID	0.0	6.0	10.0	2.0	0.0	4.0	11.0	3.0
1489	106742001.0	2019-08-02 09:52:39.000			Offence	1.0	2.0	3.0	-1.0	1	Team A	Right	FMID	0.0	6.0	10.0	2.0	0.0	4.0	11.0	3.0
1490	106742001.0	2019-08-02 09:52:39.100			Offence	1.0	2.0	3.0	-1.0	1	Team A	Right	FMID	0.0	6.0	10.0	2.0	0.0	4.0	11.0	3.0
1491	106742001.0	2019-08-02 09:52:39.200			Offence	1.0	2.0	3.0	-1.0	1	Team A	Right	FMID	0.0	6.0	10.0	2.0	0.0	4.0	10.0	4.0
1492	106742001.0	2019-08-02 09:52:39.300			Offence	1.0	2.0	3.0	-1.0	1	Team A	Right	FMID	0.0	6.0	9.0	3.0	0.0	4.0	10.0	4.0
1493	106742001.0	2019-08-02 09:52:39.400			Offence	1.0	2.0	3.0	-1.0	1	Team A	Right	FMID	0.0	6.0	9.0	3.0	0.0	4.0	10.0	4.0
1494	106742001.0	2019-08-02 09:52:39.500			Offence	1.0	2.0	3.0	-1.0	1	Team A	Right	FMID	0.0	6.0	9.0	3.0	0.0	4.0	10.0	4.0
1495	106742001.0	2019-08-02 09:52:39.600			Offence	1.0	2.0	3.0	-1.0	1	Team A	Right	FMID	0.0	6.0	9.0	3.0	0.0	4.0	10.0	4.0
1496	106742001.0	2019-08-02 09:52:39.700			Offence	1.0	2.0	3.0	-1.0	1	Team A	Right	FMID	0.0	6.0	9.0	3.0	0.0	4.0	10.0	4.0
1497	106742001.0	2019-08-02 09:52:39.800			Offence	1.0	2.0	3.0	-1.0	1	Team A	Right	FMID	0.0	6.0	9.0	3.0	0.0	4.0	10.0	4.0
1498	106742001.0	2019-08-02 09:52:39.900			Offence	1.0	2.0	3.0	-1.0	1	Team A	Right	FMID	0.0	6.0	9.0	3.0	0.0	4.0	10.0	4.0
1499	106742001.0	2019-08-02 09:52:40.000			Offence	1.0	1.0	2.0	0.0	1	Team A	Right	FMID	0.0	6.0	9.0	3.0	0.0	4.0	10.0	4.0
1500	106742001.0	2019-08-02 09:52:40.100			Offence	1.0	1.0	2.0	0.0	1	Team A	Right	FMID	0.0	6.0	9.0	3.0	0.0	4.0	10.0	4.0
1501	106742001.0	2019-08-02 09:52:40.200			Offence	1.0	1.0	2.0	0.0	1	Team A	Right	FMID	0.0	6.0	9.0	3.0	0.0	4.0	10.0	4.0
1502	106742001.0	2019-08-02 09:52:40.300			Offence	1.0	1.0	2.0	0.0	1	Team A	Right	FMID	0.0	6.0	9.0	3.0	0.0	4.0	10.0	4.0
1503	106742001.0	2019-08-02 09:52:40.400			Offence	1.0	1.0	2.0	0.0	1	Team A	Right	FMID	0.0	6.0	9.0	3.0	0.0	4.0	10.0	4.0
1504	106742001.0	2019-08-02 09:52:40.500			Offence	1.0	1.0	2.0	0.0	1	Team A	Right	FMID	0.0	6.0	9.0	3.0	0.0	3.0	11.0	4.0
1505	106742001.0	2019-08-02 09:52:40.600			Offence	1.0	1.0	2.0	0.0	1	Team A	Right	FMID	0.0	6.0	9.0	3.0	0.0	3.0	11.0	4.0
1506	106742001.0	2019-08-02 09:52:40.700			Offence	1.0	1.0	2.0	0.0	1	Team A	Right	FMID	0.0	6.0	9.0	3.0	0.0	3.0	11.0	4.0
1507	106742001.0	2019-08-02 09:52:40.800			Offence	1.0	1.0	2.0	0.0	1	Team A	Right	FMID	0.0	6.0	9.0	3.0	0.0	3.0	11.0	4.0
1508	106742001.0	2019-08-02 09:52:40.900			Offence	1.0	1.0	2.0	0.0	1	Team A	Right	FMID	0.0	6.0	9.0	3.0	0.0	3.0	11.0	4.0
1509	106742001.0	2019-08-02 09:52:41.000			Offence	1.0	1.0	2.0	0.0	1	Team A	Right	FMID	0.0	6.0	9.0	3.0	0.0	3.0	11.0	4.0
1510	106742001.0	2019-08-02 09:52:41.100			Offence	1.0	1.0	2.0	0.0	1	Team A	Right	FMID	0.0	6.0	9.0	3.0	0.0	3.0	11.0	4.0
1511	106742001.0	2019-08-02 09:52:41.200			Offence	1.0	1.0	2.0	0.0	1	Team A	Right	FMID	0.0	5.0	10.0	3.0	0.0	3.0	11.0	4.0
1512	106742001.0	2019-08-02 09:52:41.300			Offence	1.0	1.0	2.0	0.0	1	Team A	Right	FMID	0.0	5.0	10.0	3.0	0.0	3.0	11.0	4.0
1513	106742001.0	2019-08-02 09:52:41.400			Offence	1.0	1.0	2.0	0.0	1	Team A	Right	FMID	0.0	5.0	10.0	3.0	0.0	3.0	11.0	4.0
1514	106742001.0	2019-08-02 09:52:41.500			Offence	1.0	1.0	2.0	0.0	1	Team A	Right	FMID	0.0	5.0	10.0	3.0	0.0	3.0	11.0	4.0
1515	106742001.0	2019-08-02 09:52:41.600			Offence	1.0	1.0	2.0	0.0	1	Team A	Right	FMID	0.0	5.0	10.0	3.0	0.0	3.0	11.0	4.0
1516	106742001.0	2019-08-02 09:52:41.700			Offence	1.0	1.0	2.0	0.0	1	Team A	Right	FMID	0.0	5.0	10.0	3.0	0.0	2.0	12.0	4.0
1517	106742001.0	2019-08-02 09:52:41.800			Offence	1.0	1.0	2.0	0.0	1	Team A	Right	FMID	0.0	5.0	10.0	3.0	0.0	2.0	12.0	4.0
1518	106742001.0	2019-08-02 09:52:41.900			Offence	1.0	1.0	2.0	0.0	1	Team A	Right	FMID	0.0	5.0	10.0	3.0	0.0	2.0	12.0	4.0
1519	106742001.0	2019-08-02 09:52:42.000			Offence	1.0	1.0	2.0	0.0	1	Team A	Right	FMID	0.0	5.0	10.0	3.0	0.0	2.0	12.0	4.0
1520	106742001.0	2019-08-02 09:52:42.100			Offence	1.0	1.0	2.0	0.0	1	Team A	Right	FMID	0.0	5.0	10.0	3.0	0.0	2.0	12.0	4.0
1521	106742001.0	2019-08-02 09:52:42.200			Offence	1.0	1.0	2.0	0.0	1	Team A	Right	FMID	0.0	4.0	11.0	3.0	0.0	2.0	12.0	4.0
1522	106742001.0	2019-08-02 09:52:42.300			Offence	1.0	1.0	2.0	0.0	1	Team A	Right	FMID	0.0	4.0	11.0	3.0	0.0	2.0	12.0	4.0
1523	106742001.0	2019-08-02 09:52:42.400			Offence	1.0	1.0	2.0	0.0	1	Team A	Right	FMID	0.0	4.0	11.0	3.0	0.0	2.0	12.0	4.0
1524	106742001.0	2019-08-02 09:52:42.500			Offence	1.0	1.0	2.0	0.0	1	Team A	Right	FMID	0.0	4.0	11.0	3.0	0.0	2.0	12.0	4.0
1525	106742001.0	2019-08-02 09:52:42.600			Offence	1.0	1.0	2.0	0.0	1	Team A	Right	FMID	0.0	4.0	11.0	3.0	0.0	2.0	12.0	4.0
1526	106742001.0	2019-08-02 09:52:42.700			Offence	1.0	1.0	2.0	0.0	1	Team A	Right	FMID	0.0	4.0	11.0	3.0	0.0	2.0	12.0	4.0
1527	106742001.0	2019-08-02 09:52:42.800			Offence	1.0	1.0	2.0	0.0	1	Team A	Right	FMID	0.0	4.0	11.0	3.0	0.0	2.0	12.0	4.0
1528	106742001.0	2019-08-02 09:52:42.900			Offence	1.0	1.0	2.0	0.0	1	Team A	Right	FMID	0.0	4.0	10.0	4.0	0.0	2.0	12.0	4.0
1529	106742001.0	2019-08-02 09:52:43.000			Offence	1.0	1.0	2.0	0.0	1	Team A	Right	FMID	0.0	4.0	10.0	4.0	0.0	2.0	12.0	4.0
1530	106742001.0	2019-08-02 09:52:43.100			Offence	1.0	1.0	2.0	0.0	1	Team A	Right	FMID	0.0	4.0	10.0	4.0	0.0	2.0	11.0	5.0
1531	106742001.0	2019-08-02 09:52:43.200			Offence	1.0	1.0	2.0	0.0	1	Team A	Right	FMID	0.0	4.0	10.0	4.0	0.0	2.0	10.0	6.0
1532	106742001.0	2019-08-02 09:52:43.300	KIN50	5810.0	Offence	1.0	1.0	2.0	0.0	1	Team A	Right	FMID	0.0	4.0	10.0	4.0	0.0	2.0	10.0	6.0
1533	106742001.0	2019-08-02 09:52:43.400			Offence	1.0	1.0	2.0	0.0	1	Team A	Right	FMID	0.0	4.0	10.0	4.0	0.0	2.0	10.0	6.0
1534	106742001.0	2019-08-02 09:52:43.500			Offence	1.0	1.0	2.0	0.0	1	Team A	Right	FMID	0.0	4.0	10.0	4.0	0.0	2.0	10.0	6.0
1535	106742001.0	2019-08-02 09:52:43.600			Offence	1.0	1.0	2.0	0.0	1	Team A	Right	FMID	0.0	3.0	11.0	4.0	0.0	2.0	10.0	6.0
1536	106742001.0	2019-08-02 09:52:43.700			Offence	1.0	1.0	2.0	0.0	1	Team A	Right	FMID	0.0	3.0	11.0	4.0	0.0	2.0	10.0	6.0
1537	106742001.0	2019-08-02 09:52:43.800			Offence	1.0	1.0	2.0	0.0	1	Team A	Right	FMID	0.0	3.0	11.0	4.0	0.0	2.0	10.0	6.0
1538	106742001.0	2019-08-02 09:52:43.900			Offence	1.0	1.0	2.0	0.0	1	Team A	Right	FMID	0.0	3.0	11.0	4.0	0.0	2.0	10.0	6.0
1539	106742001.0	2019-08-02 09:52:44.000			Offence	1.0	1.0	2.0	0.0	1	Team A	Right	FMID	0.0	3.0	9.0	6.0	0.0	2.0	10.0	6.0
1540	106742001.0	2019-08-02 09:52:44.100			Offence	1.0	1.0	2.0	0.0	1	Team A	Right	FMID	0.0	3.0	9.0	6.0	0.0	2.0	10.0	6.0
1541	106742001.0	2019-08-02 09:52:44.200			Offence	1.0	1.0	2.0	0.0	1	Team A	Right	FMID	0.0	3.0	9.0	6.0	0.0	2.0	10.0	6.0
1542	106742001.0	2019-08-02 09:52:44.300			Offence	1.0	1.0	2.0	0.0	1	Team A	Right	FMID	0.0	3.0	9.0	6.0	0.0	2.0	10.0	6.0
1543	106742001.0	2019-08-02 09:52:44.400			Offence	1.0	2.0	3.0	-1.0	1	Team A	Right	FMID	0.0	3.0	9.0	6.0	0.0	2.0	10.0	6.0
1544	106742001.0	2019-08-02 09:52:44.500			Offence	1.0	2.0	3.0	-1.0	1	Team A	Right	FMID	0.0	3.0	9.0	6.0	0.0	2.0	10.0	6.0
1545	106742001.0	2019-08-02 09:52:44.600			Offence	1.0	2.0	3.0	-1.0	1	Team A	Right	FMID	0.0	3.0	8.0	7.0	0.0	2.0	10.0	6.0
1546	106742001.0	2019-08-02 09:52:44.700			Offence	1.0	2.0	3.0	-1.0	1	Team A	Right	FMID	0.0	3.0	8.0	7.0	0.0	2.0	10.0	6.0
1547	106742001.0	2019-08-02 09:52:44.800			Offence	0.0	2.0	2.0	-2.0	1	Team A	Right	FMID	0.0	3.0	8.0	7.0	0.0	2.0	9.0	7.0
1548	106742001.0	2019-08-02 09:52:44.900			Offence	0.0	2.0	2.0	-2.0	1	Team A	Right	FMID	0.0	3.0	8.0	7.0	0.0	2.0	8.0	8.0
1549	106742001.0	2019-08-02 09:52:45.000			Offence	0.0	2.0	2.0	-2.0	1	Team A	Right	FMID	0.0	3.0	8.0	7.0	0.0	2.0	8.0	8.0
1550	106742001.0	2019-08-02 09:52:45.100			Offence	0.0	2.0	2.0	-2.0	1	Team A	Right	FMID	0.0	3.0	8.0	7.0	0.0	1.0	8.0	9.0
1551	106742001.0	2019-08-02 09:52:45.200			Offence	1.0	2.0	3.0	-1.0	1	Team A	Right	FMID	0.0	3.0	8.0	7.0	0.0	1.0	7.0	10.0
1552	106742001.0	2019-08-02 09:52:45.300			Offence	1.0	2.0	3.0	-1.0	1	Team A	Right	FMID	0.0	3.0	8.0	7.0	0.0	1.0	7.0	10.0
1553	106742001.0	2019-08-02 09:52:45.400			Offence	1.0	2.0	3.0	-1.0	1	Team A	Right	FMID	0.0	2.0	9.0	7.0	0.0	1.0	7.0	10.0
1554	106742001.0	2019-08-02 09:52:45.500			Offence	1.0	2.0	3.0	-1.0	1	Team A	Right	FMID	0.0	2.0	9.0	7.0	0.0	1.0	7.0	10.0
1555	106742001.0	2019-08-02 09:52:45.600			Offence	1.0	2.0	3.0	-1.0	1	Team A	Right	FMID	0.0	2.0	9.0	7.0	0.0	1.0	7.0	10.0
1556	106742001.0	2019-08-02 09:52:45.700			Offence	1.0	2.0	3.0	-1.0	1	Team A	Right	FMID	0.0	2.0	9.0	7.0	0.0	1.0	7.0	10.0
1557	106742001.0	2019-08-02 09:52:45.800			Offence	1.0	1.0	2.0	0.0	1	Team A	Right	FMID	0.0	2.0	9.0	7.0	0.0	1.0	7.0	10.0
1558	106742001.0	2019-08-02 09:52:45.900			Offence	1.0	1.0	2.0	0.0	1	Team A	Right	FMID	0.0	2.0	9.0	7.0	0.0	1.0	7.0	10.0
1559	106742001.0	2019-08-02 09:52:46.000			Offence	1.0	1.0	2.0	0.0	1	Team A	Right	FMID	0.0	2.0	9.0	7.0	0.0	1.0	7.0	10.0
1560	106742001.0	2019-08-02 09:52:46.100			Offence	1.0	1.0	2.0	0.0	1	Team A	Right	FMID	0.0	2.0	9.0	7.0	0.0	1.0	7.0	10.0
1561	106742001.0	2019-08-02 09:52:46.200			Offence	1.0	1.0	2.0	0.0	1	Team A	Right	FMID	0.0	2.0	9.0	7.0	0.0	1.0	7.0	10.0
1562	106742001.0	2019-08-02 09:52:46.300			Offence	1.0	1.0	2.0	0.0	1	Team A	Right	FMID	0.0	2.0	9.0	7.0	0.0	1.0	7.0	10.0
1563	106742001.0	2019-08-02 09:52:46.400			Offence	2.0	1.0	3.0	1.0	1	Team A	Right	FMID	0.0	2.0	9.0	7.0	0.0	1.0	7.0	10.0
1564	106742001.0	2019-08-02 09:52:46.500			Offence	2.0	1.0	3.0	1.0	1	Team A	Right	FMID	0.0	2.0	9.0	7.0	0.0	1.0	7.0	10.0
1565	106742001.0	2019-08-02 09:52:46.600			Offence	2.0	1.0	3.0	1.0	1	Team A	Right	FMID	0.0	2.0	9.0	7.0	0.0	1.0	7.0	10.0
1566	106742001.0	2019-08-02 09:52:46.700			Offence	2.0	2.0	4.0	0.0	1	Team A	Right	FMID	0.0	2.0	9.0	7.0	0.0	1.0	7.0	10.0
1567	106742001.0	2019-08-02 09:52:46.800			Offence	2.0	2.0	4.0	0.0	1	Team A	Right	FMID	0.0	2.0	9.0	7.0	0.0	1.0	7.0	10.0
1568	106742001.0	2019-08-02 09:52:46.900			Offence	2.0	2.0	4.0	0.0	1	Team A	Right	FMID	0.0	2.0	9.0	7.0	0.0	1.0	7.0	10.0
1569	106742001.0	2019-08-02 09:52:47.000			Offence	3.0	2.0	5.0	1.0	1	Team A	Right	FMID	0.0	2.0	9.0	7.0	0.0	1.0	7.0	10.0
1570	106742001.0	2019-08-02 09:52:47.100			Offence	4.0	2.0	6.0	2.0	1	Team A	Right	FMID	0.0	2.0	9.0	7.0	0.0	1.0	7.0	10.0
1571	106742001.0	2019-08-02 09:52:47.200			Offence	4.0	2.0	6.0	2.0	1	Team A	Right	FMID	0.0	2.0	9.0	7.0	0.0	1.0	6.0	11.0
1572	106742001.0	2019-08-02 09:52:47.300			Offence	4.0	2.0	6.0	2.0	1	Team A	Right	FMID	0.0	2.0	9.0	7.0	0.0	0.0	7.0	11.0
1573	106742001.0	2019-08-02 09:52:47.400			Offence	4.0	2.0	6.0	2.0	1	Team A	Right	FMID	0.0	2.0	8.0	8.0	0.0	0.0	7.0	11.0
1574	106742001.0	2019-08-02 09:52:47.500			Offence	4.0	2.0	6.0	2.0	1	Team A	Right	FMID	0.0	2.0	8.0	8.0	0.0	0.0	7.0	11.0
1575	106742001.0	2019-08-02 09:52:47.600			Offence	4.0	2.0	6.0	2.0	1	Team A	Right	FMID	0.0	2.0	8.0	8.0	0.0	0.0	7.0	11.0
1576	106742001.0	2019-08-02 09:52:47.700			Offence	4.0	1.0	5.0	3.0	1	Team A	Right	FMID	0.0	2.0	8.0	7.0	0.0	0.0	7.0	11.0
1577	106742001.0	2019-08-02 09:52:47.800			Offence	5.0	1.0	6.0	4.0	1	Team A	Right	FMID	0.0	2.0	8.0	7.0	0.0	0.0	7.0	11.0
1578	106742001.0	2019-08-02 09:52:47.900			Offence	5.0	2.0	7.0	3.0	1	Team A	Right	FMID	0.0	2.0	8.0	7.0	0.0	0.0	7.0	11.0
1579	106742001.0	2019-08-02 09:52:48.000			Offence	5.0	2.0	7.0	3.0	1	Team A	Right	FMID	0.0	2.0	8.0	7.0	0.0	0.0	7.0	11.0
1580	106742001.0	2019-08-02 09:52:48.100			Offence	5.0	2.0	7.0	3.0	1	Team A	Right	F50	0.0	2.0	8.0	7.0	0.0	0.0	7.0	10.0
1581	106742001.0	2019-08-02 09:52:48.200			Offence	5.0	2.0	7.0	3.0	1	Team A	Right	F50	0.0	2.0	7.0	8.0	0.0	0.0	7.0	10.0
1582	106742001.0	2019-08-02 09:52:48.300			Offence	5.0	3.0	8.0	2.0	1	Team A	Right	F50	0.0	2.0	7.0	7.0	0.0	0.0	7.0	10.0
1583	106742001.0	2019-08-02 09:52:48.400			Offence	5.0	3.0	8.0	2.0	1	Team A	Right	F50	0.0	2.0	7.0	7.0	0.0	0.0	7.0	9.0
1584	106742001.0	2019-08-02 09:52:48.500			Offence	6.0	3.0	9.0	3.0	1	Team A	Right	F50	0.0	2.0	7.0	7.0	0.0	0.0	7.0	9.0
1585	106742001.0	2019-08-02 09:52:48.600			Offence	6.0	4.0	10.0	2.0	1	Team A	Right	F50	0.0	2.0	7.0	7.0	0.0	0.0	7.0	8.0
1586	106742001.0	2019-08-02 09:52:48.700			Offence	6.0	5.0	11.0	1.0	1	Team A	Right	F50	0.0	2.0	7.0	7.0	0.0	0.0	7.0	8.0
1587	106742001.0	2019-08-02 09:52:48.800			Offence	6.0	5.0	11.0	1.0	1	Team A	Right	F50	0.0	2.0	7.0	7.0	0.0	0.0	6.0	9.0
1588	106742001.0	2019-08-02 09:52:48.900			Offence	6.0	5.0	11.0	1.0	1	Team A	Right	F50	0.0	2.0	7.0	7.0	0.0	0.0	6.0	9.0
1589	106742001.0	2019-08-02 09:52:49.000			Offence	6.0	5.0	11.0	1.0	1	Team A	Right	F50	0.0	2.0	7.0	7.0	0.0	0.0	6.0	9.0
1590	106742001.0	2019-08-02 09:52:49.100			Offence	6.0	5.0	11.0	1.0	1	Team A	Right	F50	0.0	2.0	7.0	7.0	0.0	0.0	6.0	9.0
1591	106742001.0	2019-08-02 09:52:49.200			Offence	6.0	5.0	11.0	1.0	1	Team A	Right	F50	0.0	2.0	7.0	7.0	0.0	0.0	6.0	9.0
1592	106742001.0	2019-08-02 09:52:49.300			Offence	6.0	5.0	11.0	1.0	1	Team A	Right	F50	0.0	2.0	7.0	7.0	0.0	0.0	6.0	9.0
1593	106742001.0	2019-08-02 09:52:49.400			Offence	6.0	5.0	11.0	1.0	1	Team A	Right	F50	0.0	2.0	7.0	7.0	0.0	0.0	6.0	9.0
1594	106742001.0	2019-08-02 09:52:49.500			Offence	6.0	5.0	11.0	1.0	1	Team A	Right	F50	0.0	2.0	7.0	7.0	0.0	0.0	6.0	9.0
1595	106742001.0	2019-08-02 09:52:49.600			Offence	5.0	5.0	10.0	0.0	1	Team A	Right	F50	0.0	2.0	7.0	7.0	0.0	0.0	6.0	9.0
1596	106742001.0	2019-08-02 09:52:49.700	GEHAO	6000.0	Defence	5.0	5.0	10.0	0.0	1	Team A	Right		0.0	2.0	7.0	7.0	0.0	0.0	6.0	9.0
1597	106742001.0	2019-08-02 09:52:49.800			Defence	5.0	5.0	10.0	0.0	1	Team A	Right		0.0	2.0	7.0	7.0	0.0	0.0	6.0	9.0
1598	106742001.0	2019-08-02 09:52:49.900			Defence	5.0	5.0	10.0	0.0	1	Team A	Right		0.0	2.0	7.0	7.0	0.0	0.0	6.0	9.0
1599	106742001.0	2019-08-02 09:52:50.000			Defence	6.0	5.0	11.0	1.0	1	Team A	Right		0.0	1.0	8.0	7.0	0.0	0.0	6.0	9.0
1600	106742001.0	2019-08-02 09:52:50.100			Defence	6.0	5.0	11.0	1.0	1	Team A	Right		0.0	1.0	8.0	7.0	0.0	0.0	6.0	9.0
1601	106742001.0	2019-08-02 09:52:50.200			Defence	6.0	5.0	11.0	1.0	1	Team A	Right		0.0	1.0	8.0	7.0	0.0	0.0	6.0	9.0
1602	106742001.0	2019-08-02 09:52:50.300			Defence	6.0	5.0	11.0	1.0	1	Team A	Right		0.0	1.0	8.0	7.0	0.0	0.0	6.0	9.0
1603	106742001.0	2019-08-02 09:52:50.400			Defence	6.0	5.0	11.0	1.0	1	Team A	Right		0.0	1.0	8.0	8.0	0.0	0.0	6.0	9.0
1604	106742001.0	2019-08-02 09:52:50.500			Defence	6.0	5.0	11.0	1.0	1	Team A	Right		0.0	1.0	8.0	8.0	0.0	0.0	6.0	9.0
1605	106742001.0	2019-08-02 09:52:50.600			Defence	6.0	5.0	11.0	1.0	1	Team A	Right		0.0	1.0	8.0	8.0	0.0	0.0	6.0	9.0
1606	106742001.0	2019-08-02 09:52:50.700			Defence	6.0	5.0	11.0	1.0	1	Team A	Right		0.0	1.0	8.0	8.0	0.0	0.0	6.0	8.0
1607	106742001.0	2019-08-02 09:52:50.800	HBIN	6110.0	Defence	6.0	5.0	11.0	1.0	1	Team A	Right		0.0	1.0	8.0	8.0	0.0	0.0	6.0	8.0
1608	106742001.0	2019-08-02 09:52:50.900			Defence	6.0	5.0	11.0	1.0	1	Team A	Right		0.0	1.0	8.0	8.0	0.0	0.0	6.0	8.0
1609	106742001.0	2019-08-02 09:52:51.000			Defence	6.0	5.0	11.0	1.0	1	Team A	Right		0.0	1.0	8.0	7.0	0.0	0.0	6.0	8.0
1610	106742001.0	2019-08-02 09:52:51.100			Defence	6.0	5.0	11.0	1.0	1	Team A	Right		0.0	1.0	8.0	7.0	0.0	0.0	6.0	8.0
1611	106742001.0	2019-08-02 09:52:51.200			Defence	6.0	5.0	11.0	1.0	1	Team A	Right		0.0	1.0	7.0	8.0	0.0	0.0	6.0	8.0
1612	106742001.0	2019-08-02 09:52:51.300			Defence	6.0	5.0	11.0	1.0	1	Team A	Right		0.0	1.0	7.0	8.0	0.0	0.0	6.0	8.0
1613	106742001.0	2019-08-02 09:52:51.400			Defence	6.0	5.0	11.0	1.0	1	Team A	Right		0.0	1.0	7.0	8.0	0.0	0.0	6.0	8.0
1614	106742001.0	2019-08-02 09:52:51.500			Defence	6.0	5.0	11.0	1.0	1	Team A	Right		0.0	1.0	7.0	7.0	0.0	0.0	6.0	8.0
1615	106742001.0	2019-08-02 09:52:51.600			Defence	6.0	5.0	11.0	1.0	1	Team A	Right		0.0	1.0	6.0	8.0	0.0	0.0	6.0	8.0
1616	106742001.0	2019-08-02 09:52:51.700			Defence	6.0	6.0	12.0	0.0	1	Team A	Right		0.0	1.0	6.0	8.0	0.0	0.0	6.0	8.0
1617	106742001.0	2019-08-02 09:52:51.800	TACKO	6210.0	Defence	6.0	6.0	12.0	0.0	1	Team A	Right		0.0	1.0	6.0	8.0	0.0	0.0	6.0	8.0
1618	106742001.0	2019-08-02 09:52:51.900			Defence	6.0	6.0	12.0	0.0	1	Team A	Right		0.0	1.0	6.0	8.0	0.0	0.0	6.0	8.0
1619	106742001.0	2019-08-02 09:52:52.000			Defence	6.0	6.0	12.0	0.0	1	Team A	Right		0.0	1.0	6.0	8.0	0.0	0.0	5.0	9.0
1620	106742001.0	2019-08-02 09:52:52.100			Defence	6.0	6.0	12.0	0.0	1	Team A	Right		0.0	1.0	6.0	8.0	0.0	0.0	5.0	9.0
1621	106742001.0	2019-08-02 09:52:52.200			Defence	6.0	6.0	12.0	0.0	1	Team A	Right		0.0	1.0	6.0	8.0	0.0	0.0	5.0	9.0
1622	106742001.0	2019-08-02 09:52:52.300			Defence	6.0	6.0	12.0	0.0	1	Team A	Right		0.0	1.0	6.0	8.0	0.0	0.0	5.0	9.0
1623	106742001.0	2019-08-02 09:52:52.400			Defence	6.0	6.0	12.0	0.0	1	Team A	Right		0.0	1.0	6.0	8.0	0.0	0.0	5.0	9.0
1624	106742001.0	2019-08-02 09:52:52.500			Defence	6.0	6.0	12.0	0.0	1	Team A	Right		0.0	1.0	6.0	8.0	0.0	0.0	5.0	9.0
1625	106742001.0	2019-08-02 09:52:52.600			Defence	6.0	6.0	12.0	0.0	1	Team A	Right		0.0	1.0	6.0	8.0	0.0	0.0	5.0	9.0
1626	106742001.0	2019-08-02 09:52:52.700			Defence	6.0	6.0	12.0	0.0	1	Team A	Right		0.0	1.0	6.0	8.0	0.0	0.0	5.0	9.0
1627	106742001.0	2019-08-02 09:52:52.800	GELOP	6300.0	Defence	6.0	6.0	12.0	0.0	1	Team A	Right		0.0	1.0	6.0	8.0	0.0	0.0	5.0	9.0
1628	106742001.0	2019-08-02 09:52:52.900			Defence	6.0	6.0	12.0	0.0	1	Team A	Right		0.0	1.0	6.0	9.0	0.0	0.0	5.0	9.0
1629	106742001.0	2019-08-02 09:52:53.000			Defence	6.0	6.0	12.0	0.0	1	Team A	Right		0.0	1.0	6.0	9.0	0.0	1.0	4.0	8.0
1630	106742001.0	2019-08-02 09:52:53.100			Defence	6.0	6.0	12.0	0.0	1	Team A	Right		0.0	1.0	6.0	8.0	0.0	1.0	4.0	8.0
1631	106742001.0	2019-08-02 09:52:53.200			Defence	6.0	6.0	12.0	0.0	1	Team A	Right		0.0	1.0	6.0	8.0	0.0	1.0	4.0	8.0
1632	106742001.0	2019-08-02 09:52:53.300			Defence	6.0	6.0	12.0	0.0	1	Team A	Right		0.0	1.0	6.0	8.0	0.0	1.0	4.0	8.0
1633	106742001.0	2019-08-02 09:52:53.400			Defence	6.0	6.0	12.0	0.0	1	Team A	Right		0.0	1.0	6.0	8.0	0.0	1.0	4.0	8.0
1634	106742001.0	2019-08-02 09:52:53.500			Defence	6.0	6.0	12.0	0.0	1	Team A	Right		0.0	1.0	6.0	8.0	0.0	1.0	4.0	8.0
1635	106742001.0	2019-08-02 09:52:53.600	KKIN	6400.0	Defence	6.0	6.0	12.0	0.0	1	Team A	Right		0.0	1.0	6.0	8.0	0.0	1.0	4.0	8.0
1636	106742001.0	2019-08-02 09:52:53.700			Defence	6.0	6.0	12.0	0.0	1	Team A	Right		0.0	1.0	6.0	8.0	0.0	1.0	4.0	8.0
1637	106742001.0	2019-08-02 09:52:53.800			Defence	6.0	6.0	12.0	0.0	1	Team A	Right		0.0	1.0	6.0	8.0	0.0	1.0	4.0	8.0
1638	106742001.0	2019-08-02 09:52:53.900			Defence	6.0	5.0	11.0	1.0	1	Team A	Right		0.0	1.0	6.0	9.0	0.0	1.0	4.0	9.0
1639	106742001.0	2019-08-02 09:52:54.000			Defence	5.0	5.0	10.0	0.0	1	Team A	Right		0.0	1.0	6.0	9.0	0.0	1.0	4.0	9.0
1640	106742001.0	2019-08-02 09:52:54.100			Defence	4.0	5.0	9.0	-1.0	1	Team A	Right	F50	0.0	1.0	6.0	9.0	0.0	1.0	4.0	9.0
1641	106742001.0	2019-08-02 09:52:54.200			Defence	4.0	5.0	9.0	-1.0	1	Team A	Right	F50	0.0	1.0	6.0	9.0	0.0	1.0	4.0	9.0
1642	106742001.0	2019-08-02 09:52:54.300			Defence	3.0	4.0	7.0	-1.0	1	Team A	Right	F50	0.0	1.0	6.0	9.0	0.0	1.0	4.0	9.0
1643	106742001.0	2019-08-02 09:52:54.400			Defence	3.0	4.0	7.0	-1.0	1	Team A	Right	F50	0.0	1.0	6.0	9.0	0.0	1.0	4.0	9.0
1644	106742001.0	2019-08-02 09:52:54.500			Defence	3.0	3.0	6.0	0.0	1	Team A	Right	F50	0.0	1.0	6.0	10.0	0.0	1.0	4.0	9.0
1645	106742001.0	2019-08-02 09:52:54.600			Defence	3.0	1.0	4.0	2.0	1	Team A	Right	F50	0.0	1.0	6.0	10.0	0.0	1.0	4.0	9.0
1646	106742001.0	2019-08-02 09:52:54.700			Defence	3.0	2.0	5.0	1.0	1	Team A	Right	F50	0.0	1.0	6.0	10.0	0.0	1.0	4.0	9.0
1647	106742001.0	2019-08-02 09:52:54.800			Defence	2.0	2.0	4.0	0.0	1	Team A	Right	FMID	0.0	1.0	6.0	10.0	0.0	1.0	4.0	9.0
1648	106742001.0	2019-08-02 09:52:54.900			Defence	3.0	2.0	5.0	1.0	1	Team A	Right	FMID	0.0	1.0	6.0	10.0	0.0	1.0	4.0	10.0
1649	106742001.0	2019-08-02 09:52:55.000			Defence	3.0	2.0	5.0	1.0	1	Team A	Right	FMID	0.0	1.0	7.0	9.0	0.0	1.0	4.0	10.0
1650	106742001.0	2019-08-02 09:52:55.100			Defence	2.0	2.0	4.0	0.0	1	Team A	Right	FMID	0.0	1.0	7.0	9.0	0.0	1.0	4.0	10.0
1651	106742001.0	2019-08-02 09:52:55.200			Defence	2.0	3.0	5.0	-1.0	1	Team A	Right	FMID	0.0	1.0	7.0	9.0	0.0	1.0	4.0	10.0
1652	106742001.0	2019-08-02 09:52:55.300			Defence	2.0	3.0	5.0	-1.0	1	Team A	Right	FMID	0.0	1.0	7.0	9.0	0.0	1.0	4.0	11.0
1653	106742001.0	2019-08-02 09:52:55.400			Defence	2.0	2.0	4.0	0.0	1	Team A	Right	FMID	0.0	1.0	7.0	9.0	0.0	1.0	4.0	11.0
1654	106742001.0	2019-08-02 09:52:55.500			Defence	2.0	2.0	4.0	0.0	1	Team A	Right	FMID	0.0	1.0	7.0	9.0	0.0	1.0	4.0	11.0
1655	106742001.0	2019-08-02 09:52:55.600			Defence	3.0	2.0	5.0	1.0	1	Team A	Right	FMID	0.0	1.0	7.0	9.0	0.0	1.0	4.0	11.0
1656	106742001.0	2019-08-02 09:52:55.700			Defence	3.0	2.0	5.0	1.0	1	Team A	Right	FMID	0.0	2.0	7.0	8.0	0.0	1.0	4.0	11.0
1657	106742001.0	2019-08-02 09:52:55.800			Defence	3.0	2.0	5.0	1.0	1	Team A	Right	FMID	0.0	2.0	7.0	8.0	0.0	1.0	5.0	10.0
1658	106742001.0	2019-08-02 09:52:55.900			Defence	3.0	2.0	5.0	1.0	1	Team A	Right	FMID	0.0	2.0	7.0	8.0	0.0	1.0	5.0	10.0
1659	106742001.0	2019-08-02 09:52:56.000			Defence	3.0	2.0	5.0	1.0	1	Team A	Right	FMID	0.0	2.0	7.0	8.0	0.0	1.0	5.0	10.0
1660	106742001.0	2019-08-02 09:52:56.100			Defence	3.0	1.0	4.0	2.0	1	Team A	Right	FMID	0.0	2.0	7.0	8.0	0.0	1.0	6.0	10.0
1661	106742001.0	2019-08-02 09:52:56.200			Defence	3.0	1.0	4.0	2.0	1	Team A	Right	FMID	0.0	2.0	7.0	8.0	0.0	1.0	6.0	10.0
1662	106742001.0	2019-08-02 09:52:56.300			Defence	2.0	1.0	3.0	1.0	1	Team A	Right	FMID	0.0	2.0	7.0	8.0	0.0	1.0	6.0	10.0
1663	106742001.0	2019-08-02 09:52:56.400			Defence	2.0	1.0	3.0	1.0	1	Team A	Right	FMID	0.0	2.0	7.0	8.0	0.0	1.0	6.0	10.0
1664	106742001.0	2019-08-02 09:52:56.500			Defence	2.0	1.0	3.0	1.0	1	Team A	Right	FMID	0.0	2.0	7.0	8.0	0.0	1.0	6.0	10.0
1665	106742001.0	2019-08-02 09:52:56.600	CNTST	6700.0	Defence	2.0	1.0	3.0	1.0	1	Team A	Right	FMID	0.0	2.0	7.0	8.0	0.0	1.0	6.0	10.0
1666	106742001.0	2019-08-02 09:52:56.700			Defence	2.0	1.0	3.0	1.0	1	Team A	Right	FMID	0.0	2.0	7.0	9.0	0.0	1.0	6.0	10.0
1667	106742001.0	2019-08-02 09:52:56.800			Defence	2.0	1.0	3.0	1.0	1	Team A	Right	FMID	0.0	2.0	7.0	9.0	0.0	1.0	6.0	10.0
1668	106742001.0	2019-08-02 09:52:56.900			Defence	3.0	1.0	4.0	2.0	1	Team A	Right	FMID	0.0	2.0	7.0	9.0	0.0	1.0	6.0	10.0
1669	106742001.0	2019-08-02 09:52:57.000			Defence	4.0	1.0	5.0	3.0	1	Team A	Right	FMID	0.0	2.0	7.0	9.0	0.0	1.0	6.0	10.0
1670	106742001.0	2019-08-02 09:52:57.100			Defence	4.0	1.0	5.0	3.0	1	Team A	Right	FMID	0.0	2.0	7.0	9.0	0.0	1.0	6.0	10.0
1671	106742001.0	2019-08-02 09:52:57.200			Defence	4.0	3.0	7.0	1.0	1	Team A	Right	FMID	0.0	2.0	7.0	9.0	0.0	1.0	6.0	10.0
1672	106742001.0	2019-08-02 09:52:57.300			Defence	4.0	3.0	7.0	1.0	1	Team A	Right	FMID	0.0	2.0	7.0	9.0	0.0	1.0	6.0	10.0
1673	106742001.0	2019-08-02 09:52:57.400			Defence	4.0	4.0	8.0	0.0	1	Team A	Right	FMID	0.0	2.0	7.0	9.0	0.0	1.0	6.0	10.0
1674	106742001.0	2019-08-02 09:52:57.500			Defence	4.0	4.0	8.0	0.0	1	Team A	Right	FMID	0.0	2.0	7.0	9.0	0.0	1.0	6.0	10.0
1675	106742001.0	2019-08-02 09:52:57.600			Defence	5.0	4.0	9.0	1.0	1	Team A	Right	FMID	0.0	2.0	7.0	9.0	0.0	1.0	6.0	10.0
1676	106742001.0	2019-08-02 09:52:57.700			Defence	5.0	4.0	9.0	1.0	1	Team A	Right	FMID	0.0	2.0	7.0	9.0	0.0	1.0	6.0	10.0
1677	106742001.0	2019-08-02 09:52:57.800			Defence	5.0	4.0	9.0	1.0	1	Team A	Right	FMID	0.0	2.0	7.0	9.0	0.0	1.0	6.0	10.0
1678	106742001.0	2019-08-02 09:52:57.900			Defence	5.0	4.0	9.0	1.0	1	Team A	Right	FMID	0.0	2.0	7.0	9.0	0.0	1.0	6.0	10.0
1679	106742001.0	2019-08-02 09:52:58.000			Defence	5.0	4.0	9.0	1.0	1	Team A	Right	FMID	0.0	2.0	7.0	9.0	0.0	1.0	6.0	10.0
1680	106742001.0	2019-08-02 09:52:58.100			Defence	5.0	4.0	9.0	1.0	1	Team A	Right	FMID	0.0	2.0	7.0	9.0	0.0	1.0	6.0	10.0
1681	106742001.0	2019-08-02 09:52:58.200			Defence	5.0	4.0	9.0	1.0	1	Team A	Right	FMID	0.0	2.0	7.0	9.0	0.0	1.0	6.0	11.0
1682	106742001.0	2019-08-02 09:52:58.300			Defence	5.0	4.0	9.0	1.0	1	Team A	Right	FMID	0.0	2.0	8.0	8.0	0.0	1.0	6.0	11.0
1683	106742001.0	2019-08-02 09:52:58.400			Defence	5.0	5.0	10.0	0.0	1	Team A	Right	FMID	0.0	2.0	8.0	8.0	0.0	1.0	6.0	11.0
1684	106742001.0	2019-08-02 09:52:58.500			Defence	5.0	5.0	10.0	0.0	1	Team A	Right	FMID	0.0	2.0	8.0	8.0	0.0	1.0	6.0	11.0
1685	106742001.0	2019-08-02 09:52:58.600			Defence	5.0	5.0	10.0	0.0	1	Team A	Right	FMID	0.0	2.0	8.0	8.0	0.0	1.0	6.0	11.0
1686	106742001.0	2019-08-02 09:52:58.700			Defence	5.0	5.0	10.0	0.0	1	Team A	Right	FMID	0.0	2.0	8.0	8.0	0.0	1.0	7.0	10.0
1687	106742001.0	2019-08-02 09:52:58.800			Defence	5.0	5.0	10.0	0.0	1	Team A	Right	FMID	0.0	2.0	8.0	8.0	0.0	1.0	7.0	10.0
1688	106742001.0	2019-08-02 09:52:58.900			Defence	5.0	5.0	10.0	0.0	1	Team A	Right	FMID	0.0	2.0	8.0	8.0	0.0	1.0	7.0	10.0
1689	106742001.0	2019-08-02 09:52:59.000			Defence	5.0	5.0	10.0	0.0	1	Team A	Right	FMID	0.0	2.0	8.0	8.0	0.0	1.0	7.0	10.0
1690	106742001.0	2019-08-02 09:52:59.100			Defence	5.0	5.0	10.0	0.0	1	Team A	Right	FMID	0.0	2.0	8.0	8.0	0.0	1.0	7.0	10.0
1691	106742001.0	2019-08-02 09:52:59.200			Defence	5.0	5.0	10.0	0.0	1	Team A	Right	FMID	0.0	2.0	8.0	8.0	0.0	1.0	8.0	9.0
1692	106742001.0	2019-08-02 09:52:59.300			Defence	5.0	5.0	10.0	0.0	1	Team A	Right	FMID	0.0	2.0	8.0	8.0	0.0	1.0	8.0	9.0
1693	106742001.0	2019-08-02 09:52:59.400			Defence	4.0	5.0	9.0	-1.0	1	Team A	Right	FMID	0.0	2.0	8.0	8.0	0.0	1.0	8.0	9.0
1694	106742001.0	2019-08-02 09:52:59.500			Defence	4.0	5.0	9.0	-1.0	1	Team A	Right	FMID	0.0	2.0	8.0	8.0	0.0	1.0	8.0	9.0
1695	106742001.0	2019-08-02 09:52:59.600			Defence	4.0	5.0	9.0	-1.0	1	Team A	Right	FMID	0.0	2.0	8.0	8.0	0.0	1.0	8.0	9.0
1696	106742001.0	2019-08-02 09:52:59.700			Defence	4.0	5.0	9.0	-1.0	1	Team A	Right	FMID	0.0	2.0	8.0	8.0	0.0	1.0	8.0	9.0
1697	106742001.0	2019-08-02 09:52:59.800			Defence	4.0	5.0	9.0	-1.0	1	Team A	Right	FMID	0.0	2.0	8.0	8.0	0.0	1.0	8.0	9.0
1698	106742001.0	2019-08-02 09:52:59.900			Defence	4.0	5.0	9.0	-1.0	1	Team A	Right	FMID	0.0	2.0	8.0	8.0	0.0	1.0	8.0	9.0
1699	106742001.0	2019-08-02 09:53:00.000			Defence	4.0	5.0	9.0	-1.0	1	Team A	Right	FMID	0.0	2.0	8.0	8.0	0.0	1.0	8.0	9.0
1700	106742001.0	2019-08-02 09:53:00.100			Defence	4.0	5.0	9.0	-1.0	1	Team A	Right	FMID	0.0	2.0	8.0	8.0	0.0	1.0	8.0	9.0
1701	106742001.0	2019-08-02 09:53:00.200			Defence	4.0	6.0	10.0	-2.0	1	Team A	Right	FMID	0.0	2.0	8.0	8.0	0.0	1.0	8.0	9.0
1702	106742001.0	2019-08-02 09:53:00.300			Defence	4.0	6.0	10.0	-2.0	1	Team A	Right	FMID	0.0	2.0	8.0	8.0	0.0	1.0	8.0	9.0
1703	106742001.0	2019-08-02 09:53:00.400			Defence	4.0	6.0	10.0	-2.0	1	Team A	Right	FMID	0.0	2.0	8.0	8.0	0.0	1.0	8.0	9.0
1704	106742001.0	2019-08-02 09:53:00.500			Defence	4.0	6.0	10.0	-2.0	1	Team A	Right	FMID	0.0	2.0	8.0	8.0	0.0	1.0	8.0	9.0
1705	106742001.0	2019-08-02 09:53:00.600			Defence	4.0	6.0	10.0	-2.0	1	Team A	Right	FMID	0.0	2.0	9.0	7.0	0.0	1.0	8.0	9.0
1706	106742001.0	2019-08-02 09:53:00.700			Defence	4.0	6.0	10.0	-2.0	1	Team A	Right	FMID	0.0	2.0	9.0	7.0	0.0	1.0	8.0	9.0
1707	106742001.0	2019-08-02 09:53:00.800			Defence	4.0	6.0	10.0	-2.0	1	Team A	Right	FMID	0.0	2.0	9.0	7.0	0.0	1.0	8.0	9.0
1708	106742001.0	2019-08-02 09:53:00.900			Out of Play	4.0	6.0	10.0	-2.0	1	Team A	Right	FMID	0.0	2.0	9.0	7.0	0.0	1.0	8.0	9.0
1709	106742001.0	2019-08-02 09:53:01.000			Out of Play	4.0	6.0	10.0	-2.0	1	Team A	Right	FMID	0.0	2.0	9.0	7.0	0.0	1.0	8.0	9.0
1710	106742001.0	2019-08-02 09:53:01.100			Out of Play	4.0	6.0	10.0	-2.0	1	Team A	Right	FMID	0.0	2.0	9.0	7.0	0.0	1.0	8.0	9.0
1711	106742001.0	2019-08-02 09:53:01.200			Out of Play	4.0	6.0	10.0	-2.0	1	Team A	Right	FMID	0.0	2.0	9.0	7.0	0.0	1.0	8.0	9.0
1712	106742001.0	2019-08-02 09:53:01.300			Out of Play	4.0	6.0	10.0	-2.0	1	Team A	Right	FMID	0.0	2.0	9.0	7.0	0.0	1.0	8.0	9.0
1713	106742001.0	2019-08-02 09:53:01.400			Out of Play	4.0	6.0	10.0	-2.0	1	Team A	Right	FMID	0.0	2.0	9.0	7.0	0.0	1.0	8.0	9.0
1714	106742001.0	2019-08-02 09:53:01.500			Out of Play	4.0	6.0	10.0	-2.0	1	Team A	Right	FMID	0.0	2.0	9.0	7.0	0.0	1.0	8.0	9.0
1715	106742001.0	2019-08-02 09:53:01.600			Out of Play	4.0	6.0	10.0	-2.0	1	Team A	Right	FMID	0.0	2.0	10.0	6.0	0.0	1.0	8.0	9.0
1716	106742001.0	2019-08-02 09:53:01.700			Out of Play	4.0	6.0	10.0	-2.0	1	Team A	Right	FMID	0.0	2.0	10.0	6.0	0.0	1.0	8.0	9.0
1717	106742001.0	2019-08-02 09:53:01.800			Out of Play	4.0	6.0	10.0	-2.0	1	Team A	Right	FMID	0.0	2.0	10.0	6.0	0.0	1.0	8.0	9.0
1718	106742001.0	2019-08-02 09:53:01.900			Out of Play	4.0	6.0	10.0	-2.0	1	Team A	Right	FMID	0.0	2.0	10.0	6.0	0.0	1.0	8.0	9.0
1719	106742001.0	2019-08-02 09:53:02.000			Out of Play	4.0	6.0	10.0	-2.0	1	Team A	Right	FMID	0.0	2.0	10.0	6.0	0.0	1.0	8.0	9.0
1720	106742001.0	2019-08-02 09:53:02.100			Out of Play	4.0	6.0	10.0	-2.0	1	Team A	Right	FMID	0.0	2.0	10.0	6.0	0.0	1.0	8.0	9.0
1721	106742001.0	2019-08-02 09:53:02.200			Out of Play	4.0	6.0	10.0	-2.0	1	Team A	Right	FMID	0.0	2.0	10.0	6.0	0.0	1.0	8.0	9.0
1722	106742001.0	2019-08-02 09:53:02.300			Out of Play	4.0	6.0	10.0	-2.0	1	Team A	Right	FMID	0.0	2.0	10.0	6.0	0.0	1.0	8.0	9.0
1723	106742001.0	2019-08-02 09:53:02.400			Out of Play	4.0	6.0	10.0	-2.0	1	Team A	Right	FMID	0.0	2.0	10.0	6.0	0.0	1.0	8.0	9.0
1724	106742001.0	2019-08-02 09:53:02.500			Out of Play	4.0	6.0	10.0	-2.0	1	Team A	Right	FMID	0.0	2.0	10.0	6.0	0.0	1.0	8.0	9.0
1725	106742001.0	2019-08-02 09:53:02.600			Out of Play	5.0	6.0	11.0	-1.0	1	Team A	Right	FMID	0.0	2.0	10.0	6.0	0.0	1.0	9.0	8.0
1726	106742001.0	2019-08-02 09:53:02.700			Out of Play	5.0	6.0	11.0	-1.0	1	Team A	Right	FMID	0.0	2.0	10.0	6.0	0.0	1.0	9.0	8.0
1727	106742001.0	2019-08-02 09:53:02.800			Out of Play	5.0	6.0	11.0	-1.0	1	Team A	Right	FMID	0.0	2.0	10.0	6.0	0.0	1.0	9.0	8.0
1728	106742001.0	2019-08-02 09:53:02.900			Out of Play	5.0	6.0	11.0	-1.0	1	Team A	Right	FMID	0.0	2.0	10.0	6.0	0.0	1.0	9.0	8.0
1729	106742001.0	2019-08-02 09:53:03.000			Out of Play	5.0	5.0	10.0	0.0	1	Team A	Right	FMID	0.0	2.0	10.0	6.0	0.0	1.0	9.0	8.0
1730	106742001.0	2019-08-02 09:53:03.100			Out of Play	5.0	5.0	10.0	0.0	1	Team A	Right	FMID	0.0	2.0	10.0	6.0	0.0	1.0	9.0	8.0
1731	106742001.0	2019-08-02 09:53:03.200			Out of Play	5.0	5.0	10.0	0.0	1	Team A	Right	FMID	0.0	2.0	11.0	5.0	0.0	1.0	9.0	8.0
1732	106742001.0	2019-08-02 09:53:03.300			Out of Play	5.0	5.0	10.0	0.0	1	Team A	Right	FMID	0.0	2.0	11.0	5.0	0.0	1.0	9.0	8.0
1733	106742001.0	2019-08-02 09:53:03.400			Out of Play	5.0	5.0	10.0	0.0	1	Team A	Right	FMID	0.0	2.0	11.0	5.0	0.0	1.0	9.0	8.0
1734	106742001.0	2019-08-02 09:53:03.500			Out of Play	5.0	5.0	10.0	0.0	1	Team A	Right	FMID	0.0	2.0	11.0	5.0	0.0	1.0	9.0	8.0
1735	106742001.0	2019-08-02 09:53:03.600			Out of Play	5.0	5.0	10.0	0.0	1	Team A	Right	FMID	0.0	2.0	11.0	5.0	0.0	1.0	9.0	8.0
1736	106742001.0	2019-08-02 09:53:03.700			Out of Play	6.0	5.0	11.0	1.0	1	Team A	Right	FMID	0.0	2.0	11.0	5.0	0.0	1.0	9.0	8.0
1737	106742001.0	2019-08-02 09:53:03.800			Out of Play	6.0	5.0	11.0	1.0	1	Team A	Right	FMID	0.0	2.0	11.0	5.0	0.0	1.0	9.0	8.0
1738	106742001.0	2019-08-02 09:53:03.900			Out of Play	6.0	5.0	11.0	1.0	1	Team A	Right	FMID	0.0	2.0	11.0	5.0	0.0	1.0	9.0	8.0
1739	106742001.0	2019-08-02 09:53:04.000			Out of Play	6.0	5.0	11.0	1.0	1	Team A	Right	FMID	0.0	2.0	11.0	5.0	0.0	1.0	9.0	8.0
1740	106742001.0	2019-08-02 09:53:04.100			Out of Play	6.0	5.0	11.0	1.0	1	Team A	Right	FMID	0.0	2.0	11.0	5.0	0.0	1.0	9.0	8.0
1741	106742001.0	2019-08-02 09:53:04.200			Out of Play	6.0	5.0	11.0	1.0	1	Team A	Right	FMID	0.0	2.0	11.0	5.0	0.0	1.0	9.0	8.0
1742	106742001.0	2019-08-02 09:53:04.300			Out of Play	6.0	5.0	11.0	1.0	1	Team A	Right	FMID	0.0	2.0	11.0	5.0	0.0	1.0	9.0	8.0
1743	106742001.0	2019-08-02 09:53:04.400			Out of Play	6.0	5.0	11.0	1.0	1	Team A	Right	FMID	0.0	2.0	11.0	5.0	0.0	1.0	9.0	8.0
1744	106742001.0	2019-08-02 09:53:04.500			Out of Play	6.0	5.0	11.0	1.0	1	Team A	Right	FMID	0.0	2.0	11.0	5.0	0.0	1.0	9.0	8.0
1745	106742001.0	2019-08-02 09:53:04.600			Out of Play	6.0	5.0	11.0	1.0	1	Team A	Right	FMID	0.0	2.0	11.0	5.0	0.0	1.0	9.0	8.0
1746	106742001.0	2019-08-02 09:53:04.700			Out of Play	6.0	5.0	11.0	1.0	1	Team A	Right	FMID	0.0	2.0	11.0	5.0	0.0	1.0	9.0	8.0
1747	106742001.0	2019-08-02 09:53:04.800			Out of Play	6.0	5.0	11.0	1.0	1	Team A	Right	FMID	0.0	2.0	11.0	5.0	0.0	1.0	9.0	8.0
1748	106742001.0	2019-08-02 09:53:04.900			Out of Play	6.0	5.0	11.0	1.0	1	Team A	Right	FMID	0.0	2.0	11.0	5.0	0.0	1.0	9.0	8.0
1749	106742001.0	2019-08-02 09:53:05.000			Out of Play	6.0	7.0	13.0	-1.0	1	Team A	Right	FMID	0.0	2.0	11.0	5.0	0.0	1.0	10.0	7.0
1750	106742001.0	2019-08-02 09:53:05.100			Out of Play	7.0	7.0	14.0	0.0	1	Team A	Right	FMID	0.0	2.0	11.0	5.0	0.0	1.0	11.0	6.0
1751	106742001.0	2019-08-02 09:53:05.200			Out of Play	7.0	7.0	14.0	0.0	1	Team A	Right	FMID	0.0	2.0	11.0	5.0	0.0	1.0	11.0	6.0
1752	106742001.0	2019-08-02 09:53:05.300			Out of Play	7.0	7.0	14.0	0.0	1	Team A	Right	FMID	0.0	2.0	11.0	5.0	0.0	1.0	11.0	6.0
1753	106742001.0	2019-08-02 09:53:05.400			Out of Play	7.0	7.0	14.0	0.0	1	Team A	Right	FMID	0.0	2.0	11.0	5.0	0.0	1.0	11.0	6.0
1754	106742001.0	2019-08-02 09:53:05.500			Out of Play	7.0	7.0	14.0	0.0	1	Team A	Right	FMID	0.0	2.0	11.0	5.0	0.0	1.0	11.0	6.0
1755	106742001.0	2019-08-02 09:53:05.600			Out of Play	7.0	7.0	14.0	0.0	1	Team A	Right	FMID	0.0	2.0	11.0	5.0	0.0	1.0	11.0	6.0
1756	106742001.0	2019-08-02 09:53:05.700			Out of Play	7.0	7.0	14.0	0.0	1	Team A	Right	FMID	0.0	2.0	11.0	5.0	0.0	1.0	11.0	6.0
1757	106742001.0	2019-08-02 09:53:05.800			Out of Play	7.0	7.0	14.0	0.0	1	Team A	Right	FMID	0.0	2.0	11.0	5.0	0.0	1.0	11.0	6.0
1758	106742001.0	2019-08-02 09:53:05.900			Out of Play	7.0	7.0	14.0	0.0	1	Team A	Right	FMID	0.0	2.0	11.0	5.0	0.0	1.0	11.0	6.0
1759	106742001.0	2019-08-02 09:53:06.000			Out of Play	7.0	7.0	14.0	0.0	1	Team A	Right	FMID	0.0	2.0	11.0	5.0	0.0	1.0	11.0	6.0
1760	106742001.0	2019-08-02 09:53:06.100			Out of Play	8.0	7.0	15.0	1.0	1	Team A	Right	FMID	0.0	2.0	11.0	5.0	0.0	1.0	11.0	6.0
1761	106742001.0	2019-08-02 09:53:06.200			Out of Play	8.0	7.0	15.0	1.0	1	Team A	Right	FMID	0.0	2.0	11.0	5.0	0.0	1.0	11.0	6.0
1762	106742001.0	2019-08-02 09:53:06.300			Out of Play	8.0	7.0	15.0	1.0	1	Team A	Right	FMID	0.0	2.0	11.0	5.0	0.0	1.0	11.0	6.0
1763	106742001.0	2019-08-02 09:53:06.400			Out of Play	8.0	7.0	15.0	1.0	1	Team A	Right	FMID	0.0	2.0	11.0	5.0	0.0	1.0	11.0	6.0
1764	106742001.0	2019-08-02 09:53:06.500			Out of Play	8.0	7.0	15.0	1.0	1	Team A	Right	FMID	0.0	2.0	11.0	5.0	0.0	1.0	11.0	6.0
1765	106742001.0	2019-08-02 09:53:06.600			Out of Play	8.0	7.0	15.0	1.0	1	Team A	Right	FMID	0.0	2.0	11.0	5.0	0.0	1.0	11.0	6.0
1766	106742001.0	2019-08-02 09:53:06.700			Out of Play	8.0	7.0	15.0	1.0	1	Team A	Right	FMID	0.0	2.0	11.0	5.0	0.0	1.0	11.0	6.0
1767	106742001.0	2019-08-02 09:53:06.800			Out of Play	8.0	8.0	16.0	0.0	1	Team A	Right	FMID	0.0	2.0	11.0	5.0	0.0	1.0	11.0	6.0
1768	106742001.0	2019-08-02 09:53:06.900			Out of Play	8.0	8.0	16.0	0.0	1	Team A	Right	FMID	0.0	2.0	11.0	5.0	0.0	1.0	11.0	6.0
1769	106742001.0	2019-08-02 09:53:07.000			Out of Play	8.0	8.0	16.0	0.0	1	Team A	Right	FMID	0.0	2.0	11.0	5.0	0.0	1.0	11.0	6.0
1770	106742001.0	2019-08-02 09:53:07.100			Out of Play	8.0	8.0	16.0	0.0	1	Team A	Right	FMID	0.0	2.0	11.0	5.0	0.0	1.0	11.0	6.0
1771	106742001.0	2019-08-02 09:53:07.200			Out of Play	8.0	8.0	16.0	0.0	1	Team A	Right	FMID	0.0	2.0	11.0	5.0	0.0	1.0	11.0	6.0
1772	106742001.0	2019-08-02 09:53:07.300			Out of Play	8.0	8.0	16.0	0.0	1	Team A	Right	FMID	0.0	2.0	12.0	4.0	0.0	1.0	11.0	6.0
1773	106742001.0	2019-08-02 09:53:07.400			Out of Play	8.0	7.0	15.0	1.0	1	Team A	Right	FMID	0.0	2.0	12.0	4.0	0.0	1.0	11.0	6.0
1774	106742001.0	2019-08-02 09:53:07.500			Out of Play	7.0	7.0	14.0	0.0	1	Team A	Right	FMID	0.0	2.0	12.0	4.0	0.0	1.0	11.0	6.0
1775	106742001.0	2019-08-02 09:53:07.600			Out of Play	7.0	6.0	13.0	1.0	1	Team A	Right	FMID	0.0	2.0	12.0	4.0	0.0	1.0	11.0	6.0
1776	106742001.0	2019-08-02 09:53:07.700			Out of Play	7.0	6.0	13.0	1.0	1	Team A	Right	FMID	0.0	2.0	12.0	4.0	0.0	1.0	11.0	6.0
1777	106742001.0	2019-08-02 09:53:07.800			Out of Play	7.0	6.0	13.0	1.0	1	Team A	Right	FMID	0.0	2.0	12.0	4.0	0.0	1.0	11.0	6.0
1778	106742001.0	2019-08-02 09:53:07.900			Out of Play	7.0	6.0	13.0	1.0	1	Team A	Right	FMID	0.0	2.0	12.0	4.0	0.0	1.0	11.0	6.0
1779	106742001.0	2019-08-02 09:53:08.000			Out of Play	7.0	5.0	12.0	2.0	1	Team A	Right	FMID	0.0	2.0	12.0	4.0	0.0	1.0	11.0	6.0
1780	106742001.0	2019-08-02 09:53:08.100			Out of Play	7.0	6.0	13.0	1.0	1	Team A	Right	FMID	0.0	2.0	12.0	4.0	0.0	1.0	11.0	6.0
1781	106742001.0	2019-08-02 09:53:08.200			Out of Play	7.0	6.0	13.0	1.0	1	Team A	Right	FMID	0.0	2.0	12.0	4.0	0.0	1.0	11.0	6.0
1782	106742001.0	2019-08-02 09:53:08.300			Out of Play	7.0	6.0	13.0	1.0	1	Team A	Right	FMID	0.0	2.0	12.0	4.0	0.0	1.0	11.0	6.0
1783	106742001.0	2019-08-02 09:53:08.400			Out of Play	7.0	6.0	13.0	1.0	1	Team A	Right	FMID	0.0	2.0	12.0	4.0	0.0	1.0	11.0	6.0
1784	106742001.0	2019-08-02 09:53:08.500			Out of Play	7.0	6.0	13.0	1.0	1	Team A	Right	FMID	0.0	2.0	12.0	4.0	0.0	1.0	11.0	6.0
1785	106742001.0	2019-08-02 09:53:08.600			Out of Play	7.0	6.0	13.0	1.0	1	Team A	Right	FMID	0.0	2.0	12.0	4.0	0.0	1.0	11.0	6.0
1786	106742001.0	2019-08-02 09:53:08.700			Out of Play	7.0	6.0	13.0	1.0	1	Team A	Right	FMID	0.0	2.0	12.0	4.0	0.0	1.0	11.0	6.0
1787	106742001.0	2019-08-02 09:53:08.800			Out of Play	7.0	6.0	13.0	1.0	1	Team A	Right	FMID	0.0	2.0	12.0	4.0	0.0	1.0	11.0	6.0
1788	106742001.0	2019-08-02 09:53:08.900			Out of Play	7.0	6.0	13.0	1.0	1	Team A	Right	FMID	0.0	2.0	12.0	4.0	0.0	1.0	11.0	6.0
1789	106742001.0	2019-08-02 09:53:09.000			Out of Play	7.0	6.0	13.0	1.0	1	Team A	Right	FMID	0.0	2.0	12.0	4.0	0.0	1.0	11.0	6.0
1790	106742001.0	2019-08-02 09:53:09.100			Out of Play	7.0	6.0	13.0	1.0	1	Team A	Right	FMID	0.0	2.0	12.0	4.0	0.0	1.0	11.0	6.0
1791	106742001.0	2019-08-02 09:53:09.200			Out of Play	7.0	6.0	13.0	1.0	1	Team A	Right	FMID	0.0	2.0	12.0	4.0	0.0	1.0	11.0	6.0
1792	106742001.0	2019-08-02 09:53:09.300			Out of Play	7.0	6.0	13.0	1.0	1	Team A	Right	FMID	0.0	2.0	12.0	4.0	0.0	1.0	11.0	6.0
1793	106742001.0	2019-08-02 09:53:09.400			Out of Play	7.0	6.0	13.0	1.0	1	Team A	Right	FMID	0.0	2.0	12.0	4.0	0.0	1.0	11.0	6.0
1794	106742001.0	2019-08-02 09:53:09.500			Out of Play	7.0	6.0	13.0	1.0	1	Team A	Right	FMID	0.0	2.0	12.0	4.0	0.0	1.0	11.0	6.0
1795	106742001.0	2019-08-02 09:53:09.600			Out of Play	7.0	6.0	13.0	1.0	1	Team A	Right	FMID	0.0	2.0	12.0	4.0	0.0	1.0	11.0	6.0
1796	106742001.0	2019-08-02 09:53:09.700			Out of Play	7.0	6.0	13.0	1.0	1	Team A	Right	FMID	0.0	2.0	12.0	4.0	0.0	1.0	11.0	6.0
1797	106742001.0	2019-08-02 09:53:09.800			Contest	6.0	6.0	12.0	0.0	1	Team A	Right	FMID	0.0	2.0	12.0	4.0	0.0	1.0	11.0	6.0
1798	106742001.0	2019-08-02 09:53:09.900			Contest	6.0	6.0	12.0	0.0	1	Team A	Right	FMID	0.0	2.0	12.0	4.0	0.0	1.0	11.0	6.0
1799	106742001.0	2019-08-02 09:53:10.000			Contest	6.0	6.0	12.0	0.0	1	Team A	Right	FMID	0.0	2.0	12.0	4.0	0.0	1.0	11.0	6.0
1800	106742001.0	2019-08-02 09:53:10.100			Contest	6.0	6.0	12.0	0.0	1	Team A	Right	FMID	0.0	2.0	12.0	4.0	0.0	1.0	11.0	6.0
1801	106742001.0	2019-08-02 09:53:10.200			Contest	6.0	6.0	12.0	0.0	1	Team A	Right	FMID	0.0	2.0	12.0	4.0	0.0	2.0	11.0	5.0
1802	106742001.0	2019-08-02 09:53:10.300			Contest	6.0	6.0	12.0	0.0	1	Team A	Right	FMID	0.0	2.0	12.0	4.0	0.0	2.0	11.0	5.0
1803	106742001.0	2019-08-02 09:53:10.400			Contest	6.0	6.0	12.0	0.0	1	Team A	Right	FMID	0.0	2.0	12.0	4.0	0.0	2.0	11.0	5.0
1804	106742001.0	2019-08-02 09:53:10.500			Contest	6.0	6.0	12.0	0.0	1	Team A	Right	FMID	0.0	2.0	12.0	4.0	0.0	2.0	11.0	5.0
1805	106742001.0	2019-08-02 09:53:10.600			Contest	6.0	6.0	12.0	0.0	1	Team A	Right	FMID	0.0	2.0	12.0	4.0	0.0	2.0	11.0	5.0
1806	106742001.0	2019-08-02 09:53:10.700			Contest	6.0	6.0	12.0	0.0	1	Team A	Right	FMID	0.0	2.0	12.0	4.0	0.0	2.0	11.0	5.0
1807	106742001.0	2019-08-02 09:53:10.800			Contest	6.0	6.0	12.0	0.0	1	Team A	Right	FMID	0.0	2.0	12.0	4.0	0.0	2.0	11.0	5.0
1808	106742001.0	2019-08-02 09:53:10.900			Contest	6.0	6.0	12.0	0.0	1	Team A	Right	FMID	0.0	2.0	12.0	4.0	0.0	2.0	11.0	5.0
1809	106742001.0	2019-08-02 09:53:11.000			Contest	6.0	6.0	12.0	0.0	1	Team A	Right	FMID	0.0	2.0	12.0	4.0	0.0	2.0	11.0	5.0
1810	106742001.0	2019-08-02 09:53:11.100			Contest	6.0	6.0	12.0	0.0	1	Team A	Right	FMID	0.0	2.0	12.0	4.0	0.0	2.0	10.0	6.0
1811	106742001.0	2019-08-02 09:53:11.200	BUHO	7110.0	Contest	6.0	6.0	12.0	0.0	1	Team A	Right	FMID	0.0	2.0	12.0	4.0	0.0	2.0	10.0	6.0
1812	106742001.0	2019-08-02 09:53:11.300			Contest	6.0	6.0	12.0	0.0	1	Team A	Right	FMID	0.0	2.0	12.0	4.0	0.0	2.0	10.0	6.0
1813	106742001.0	2019-08-02 09:53:11.400			Contest	6.0	6.0	12.0	0.0	1	Team A	Right	FMID	0.0	2.0	12.0	4.0	0.0	2.0	10.0	6.0
1814	106742001.0	2019-08-02 09:53:11.500			Contest	6.0	6.0	12.0	0.0	1	Team A	Right	FMID	0.0	2.0	12.0	4.0	0.0	2.0	10.0	6.0
1815	106742001.0	2019-08-02 09:53:11.600			Contest	6.0	6.0	12.0	0.0	1	Team A	Right	FMID	0.0	2.0	12.0	4.0	0.0	2.0	10.0	6.0
1816	106742001.0	2019-08-02 09:53:11.700			Contest	6.0	6.0	12.0	0.0	1	Team A	Right	FMID	0.0	2.0	12.0	4.0	0.0	2.0	10.0	6.0
1817	106742001.0	2019-08-02 09:53:11.800			Contest	6.0	6.0	12.0	0.0	1	Team A	Right	FMID	0.0	2.0	12.0	4.0	0.0	2.0	10.0	6.0
1818	106742001.0	2019-08-02 09:53:11.900			Contest	6.0	6.0	12.0	0.0	1	Team A	Right	FMID	0.0	2.0	12.0	4.0	0.0	2.0	11.0	5.0
1819	106742001.0	2019-08-02 09:53:12.000	GELON	7200.0	Defence	6.0	6.0	12.0	0.0	1	Team A	Right	FMID	0.0	2.0	12.0	4.0	0.0	2.0	11.0	5.0
1820	106742001.0	2019-08-02 09:53:12.100			Defence	6.0	6.0	12.0	0.0	1	Team A	Right	FMID	0.0	2.0	12.0	4.0	0.0	2.0	11.0	5.0
1821	106742001.0	2019-08-02 09:53:12.200			Defence	6.0	6.0	12.0	0.0	1	Team A	Right	FMID	0.0	2.0	12.0	4.0	0.0	2.0	11.0	5.0
1822	106742001.0	2019-08-02 09:53:12.300			Defence	6.0	6.0	12.0	0.0	1	Team A	Right	FMID	0.0	2.0	12.0	4.0	0.0	2.0	11.0	5.0
1823	106742001.0	2019-08-02 09:53:12.400			Defence	6.0	6.0	12.0	0.0	1	Team A	Right	FMID	0.0	2.0	12.0	4.0	0.0	2.0	11.0	5.0
1824	106742001.0	2019-08-02 09:53:12.500			Defence	6.0	6.0	12.0	0.0	1	Team A	Right	FMID	0.0	2.0	12.0	4.0	0.0	2.0	11.0	5.0
1825	106742001.0	2019-08-02 09:53:12.600			Defence	6.0	6.0	12.0	0.0	1	Team A	Right	FMID	0.0	2.0	12.0	4.0	0.0	2.0	11.0	5.0
1826	106742001.0	2019-08-02 09:53:12.700			Defence	6.0	6.0	12.0	0.0	1	Team A	Right	FMID	0.0	2.0	12.0	4.0	0.0	2.0	11.0	5.0
1827	106742001.0	2019-08-02 09:53:12.800	HBEF	7310.0	Defence	6.0	6.0	12.0	0.0	1	Team A	Right	FMID	0.0	2.0	12.0	4.0	0.0	2.0	11.0	5.0
1828	106742001.0	2019-08-02 09:53:12.900			Defence	6.0	6.0	12.0	0.0	1	Team A	Right	FMID	0.0	2.0	12.0	4.0	0.0	2.0	11.0	5.0
1829	106742001.0	2019-08-02 09:53:13.000			Defence	7.0	6.0	13.0	1.0	1	Team A	Right	FMID	0.0	2.0	12.0	4.0	0.0	2.0	11.0	5.0
1830	106742001.0	2019-08-02 09:53:13.100			Defence	6.0	6.0	12.0	0.0	1	Team A	Right	FMID	0.0	2.0	12.0	4.0	0.0	2.0	11.0	5.0
1831	106742001.0	2019-08-02 09:53:13.200			Defence	6.0	6.0	12.0	0.0	1	Team A	Right	FMID	0.0	2.0	12.0	4.0	0.0	2.0	11.0	5.0
1832	106742001.0	2019-08-02 09:53:13.300	HBRE	7400.0	Defence	5.0	5.0	10.0	0.0	1	Team A	Right	FMID	0.0	2.0	12.0	4.0	0.0	2.0	11.0	5.0
1833	106742001.0	2019-08-02 09:53:13.400			Defence	5.0	4.0	9.0	1.0	1	Team A	Right	FMID	0.0	2.0	12.0	4.0	0.0	2.0	11.0	5.0
1834	106742001.0	2019-08-02 09:53:13.500			Defence	4.0	4.0	8.0	0.0	1	Team A	Right	FMID	0.0	2.0	12.0	4.0	0.0	2.0	11.0	5.0
1835	106742001.0	2019-08-02 09:53:13.600			Defence	4.0	4.0	8.0	0.0	1	Team A	Right	FMID	0.0	2.0	12.0	4.0	0.0	2.0	11.0	5.0
1836	106742001.0	2019-08-02 09:53:13.700			Defence	4.0	4.0	8.0	0.0	1	Team A	Right	FMID	0.0	2.0	12.0	4.0	0.0	2.0	11.0	5.0
1837	106742001.0	2019-08-02 09:53:13.800			Defence	4.0	4.0	8.0	0.0	1	Team A	Right	FMID	0.0	2.0	12.0	4.0	0.0	2.0	11.0	5.0
1838	106742001.0	2019-08-02 09:53:13.900			Defence	4.0	4.0	8.0	0.0	1	Team A	Right	FMID	0.0	2.0	12.0	4.0	0.0	2.0	11.0	5.0
1839	106742001.0	2019-08-02 09:53:14.000			Defence	3.0	4.0	7.0	-1.0	1	Team A	Right	FMID	0.0	2.0	12.0	4.0	0.0	2.0	11.0	5.0
1840	106742001.0	2019-08-02 09:53:14.100			Defence	2.0	4.0	6.0	-2.0	1	Team A	Right	FMID	0.0	2.0	12.0	4.0	0.0	2.0	11.0	5.0
1841	106742001.0	2019-08-02 09:53:14.200	KKSH	7500.0	Defence	2.0	4.0	6.0	-2.0	1	Team A	Right	FMID	0.0	2.0	12.0	4.0	0.0	2.0	11.0	5.0
1842	106742001.0	2019-08-02 09:53:14.300			Defence	3.0	4.0	7.0	-1.0	1	Team A	Right	FMID	0.0	2.0	12.0	4.0	0.0	2.0	11.0	5.0
1843	106742001.0	2019-08-02 09:53:14.400			Defence	5.0	4.0	9.0	1.0	1	Team A	Right	FMID	0.0	2.0	12.0	4.0	0.0	2.0	11.0	5.0
1844	106742001.0	2019-08-02 09:53:14.500			Defence	5.0	4.0	9.0	1.0	1	Team A	Right	FMID	0.0	2.0	12.0	4.0	0.0	2.0	11.0	5.0
1845	106742001.0	2019-08-02 09:53:14.600			Defence	6.0	4.0	10.0	2.0	1	Team A	Right	FMID	0.0	2.0	12.0	4.0	0.0	2.0	11.0	5.0
1846	106742001.0	2019-08-02 09:53:14.700			Defence	5.0	4.0	9.0	1.0	1	Team A	Right	FMID	0.0	2.0	12.0	4.0	0.0	2.0	11.0	5.0
1847	106742001.0	2019-08-02 09:53:14.800			Defence	6.0	4.0	10.0	2.0	1	Team A	Right	FMID	0.0	2.0	12.0	4.0	0.0	2.0	11.0	5.0
1848	106742001.0	2019-08-02 09:53:14.900			Defence	5.0	4.0	9.0	1.0	1	Team A	Right	FMID	0.0	2.0	12.0	4.0	0.0	2.0	11.0	5.0
1849	106742001.0	2019-08-02 09:53:15.000			Defence	4.0	4.0	8.0	0.0	1	Team A	Right	FMID	0.0	2.0	12.0	4.0	0.0	2.0	11.0	5.0
1850	106742001.0	2019-08-02 09:53:15.100			Defence	4.0	3.0	7.0	1.0	1	Team A	Right	FMID	0.0	2.0	12.0	4.0	0.0	2.0	11.0	5.0
1851	106742001.0	2019-08-02 09:53:15.200			Defence	5.0	3.0	8.0	2.0	1	Team A	Right	FMID	0.0	3.0	11.0	4.0	0.0	2.0	11.0	5.0
1852	106742001.0	2019-08-02 09:53:15.300			Defence	4.0	3.0	7.0	1.0	1	Team A	Right	FMID	0.0	3.0	11.0	4.0	0.0	2.0	10.0	5.0
1853	106742001.0	2019-08-02 09:53:15.400			Defence	4.0	3.0	7.0	1.0	1	Team A	Right	FMID	0.0	3.0	11.0	4.0	0.0	2.0	11.0	5.0
1854	106742001.0	2019-08-02 09:53:15.500			Defence	3.0	1.0	4.0	2.0	1	Team A	Right	FMID	0.0	3.0	11.0	4.0	0.0	2.0	11.0	5.0
1855	106742001.0	2019-08-02 09:53:15.600			Defence	3.0	1.0	4.0	2.0	1	Team A	Right	FMID	0.0	3.0	11.0	4.0	0.0	2.0	11.0	5.0
1856	106742001.0	2019-08-02 09:53:15.700			Defence	3.0	1.0	4.0	2.0	1	Team A	Right	FMID	0.0	3.0	11.0	4.0	0.0	2.0	11.0	5.0
1857	106742001.0	2019-08-02 09:53:15.800			Defence	3.0	1.0	4.0	2.0	1	Team A	Right	FMID	0.0	3.0	11.0	4.0	0.0	2.0	11.0	5.0
1858	106742001.0	2019-08-02 09:53:15.900			Defence	3.0	1.0	4.0	2.0	1	Team A	Right	FMID	0.0	3.0	11.0	4.0	0.0	2.0	11.0	5.0
1859	106742001.0	2019-08-02 09:53:16.000			Defence	1.0	1.0	2.0	0.0	1	Team A	Right	FMID	0.0	2.0	12.0	4.0	0.0	2.0	11.0	5.0
1860	106742001.0	2019-08-02 09:53:16.100			Defence	2.0	1.0	3.0	1.0	1	Team A	Right	FMID	0.0	2.0	12.0	4.0	0.0	2.0	11.0	5.0
1861	106742001.0	2019-08-02 09:53:16.200			Defence	2.0	3.0	5.0	-1.0	1	Team A	Right	FMID	0.0	2.0	12.0	4.0	0.0	2.0	12.0	4.0
1862	106742001.0	2019-08-02 09:53:16.300	GATH	7600.0	Defence	3.0	3.0	6.0	0.0	1	Team A	Right	FMID	0.0	2.0	13.0	3.0	0.0	2.0	12.0	4.0
1863	106742001.0	2019-08-02 09:53:16.400			Defence	3.0	3.0	6.0	0.0	1	Team A	Right	FMID	0.0	2.0	13.0	3.0	0.0	2.0	12.0	4.0
1864	106742001.0	2019-08-02 09:53:16.500			Defence	3.0	3.0	6.0	0.0	1	Team A	Right	FMID	0.0	2.0	13.0	3.0	0.0	2.0	12.0	4.0
1865	106742001.0	2019-08-02 09:53:16.600			Defence	3.0	3.0	6.0	0.0	1	Team A	Right	FMID	0.0	2.0	13.0	3.0	0.0	2.0	12.0	4.0
1866	106742001.0	2019-08-02 09:53:16.700			Defence	3.0	3.0	6.0	0.0	1	Team A	Right	FMID	0.0	2.0	13.0	3.0	0.0	2.0	12.0	4.0
1867	106742001.0	2019-08-02 09:53:16.800			Defence	3.0	3.0	6.0	0.0	1	Team A	Right	FMID	0.0	2.0	13.0	3.0	0.0	2.0	13.0	3.0
1868	106742001.0	2019-08-02 09:53:16.900			Defence	3.0	3.0	6.0	0.0	1	Team A	Right	FMID	0.0	2.0	13.0	3.0	0.0	2.0	13.0	3.0
1869	106742001.0	2019-08-02 09:53:17.000			Defence	5.0	3.0	8.0	2.0	1	Team A	Right	FMID	0.0	2.0	13.0	3.0	0.0	2.0	13.0	3.0
1870	106742001.0	2019-08-02 09:53:17.100			Defence	5.0	4.0	9.0	1.0	1	Team A	Right	FMID	0.0	2.0	13.0	3.0	0.0	2.0	13.0	3.0
1871	106742001.0	2019-08-02 09:53:17.200	HBIN	7710.0	Defence	5.0	5.0	10.0	0.0	1	Team A	Right	FMID	0.0	2.0	13.0	3.0	0.0	2.0	13.0	3.0
1872	106742001.0	2019-08-02 09:53:17.300			Defence	5.0	5.0	10.0	0.0	1	Team A	Right	FMID	0.0	2.0	13.0	3.0	0.0	2.0	13.0	3.0
1873	106742001.0	2019-08-02 09:53:17.400			Defence	5.0	5.0	10.0	0.0	1	Team A	Right	FMID	0.0	2.0	13.0	3.0	0.0	2.0	13.0	3.0
1874	106742001.0	2019-08-02 09:53:17.500			Defence	5.0	5.0	10.0	0.0	1	Team A	Right	FMID	0.0	2.0	13.0	3.0	0.0	2.0	13.0	3.0
1875	106742001.0	2019-08-02 09:53:17.600			Defence	5.0	5.0	10.0	0.0	1	Team A	Right	FMID	0.0	2.0	13.0	3.0	0.0	2.0	13.0	3.0
1876	106742001.0	2019-08-02 09:53:17.700			Defence	5.0	5.0	10.0	0.0	1	Team A	Right	FMID	0.0	2.0	13.0	3.0	0.0	2.0	13.0	3.0
1877	106742001.0	2019-08-02 09:53:17.800			Defence	6.0	5.0	11.0	1.0	1	Team A	Right	FMID	0.0	2.0	13.0	3.0	0.0	2.0	13.0	3.0
1878	106742001.0	2019-08-02 09:53:17.900			Defence	6.0	5.0	11.0	1.0	1	Team A	Right	FMID	0.0	2.0	13.0	3.0	0.0	2.0	13.0	3.0
1879	106742001.0	2019-08-02 09:53:18.000			Defence	6.0	5.0	11.0	1.0	1	Team A	Right	FMID	0.0	2.0	13.0	3.0	0.0	2.0	13.0	3.0
1880	106742001.0	2019-08-02 09:53:18.100			Defence	6.0	5.0	11.0	1.0	1	Team A	Right	FMID	0.0	2.0	14.0	2.0	0.0	2.0	13.0	3.0
1881	106742001.0	2019-08-02 09:53:18.200			Defence	6.0	5.0	11.0	1.0	1	Team A	Right	FMID	0.0	2.0	14.0	2.0	0.0	2.0	13.0	3.0
1882	106742001.0	2019-08-02 09:53:18.300			Defence	6.0	5.0	11.0	1.0	1	Team A	Right	FMID	0.0	2.0	14.0	2.0	0.0	2.0	13.0	3.0
1883	106742001.0	2019-08-02 09:53:18.400			Defence	6.0	5.0	11.0	1.0	1	Team A	Right	FMID	0.0	2.0	14.0	2.0	0.0	2.0	13.0	3.0
1884	106742001.0	2019-08-02 09:53:18.500			Defence	7.0	5.0	12.0	2.0	1	Team A	Right	FMID	0.0	2.0	14.0	2.0	0.0	2.0	13.0	3.0
1885	106742001.0	2019-08-02 09:53:18.600			Defence	7.0	5.0	12.0	2.0	1	Team A	Right	FMID	0.0	2.0	14.0	2.0	0.0	2.0	13.0	3.0
1886	106742001.0	2019-08-02 09:53:18.700			Defence	7.0	5.0	12.0	2.0	1	Team A	Right	FMID	0.0	2.0	14.0	2.0	0.0	2.0	13.0	3.0
1887	106742001.0	2019-08-02 09:53:18.800			Defence	7.0	5.0	12.0	2.0	1	Team A	Right	FMID	0.0	2.0	14.0	2.0	0.0	2.0	13.0	3.0
1888	106742001.0	2019-08-02 09:53:18.900			Defence	7.0	5.0	12.0	2.0	1	Team A	Right	FMID	0.0	2.0	14.0	2.0	0.0	2.0	13.0	3.0
1889	106742001.0	2019-08-02 09:53:19.000			Defence	7.0	5.0	12.0	2.0	1	Team A	Right	FMID	0.0	2.0	14.0	2.0	0.0	2.0	13.0	3.0
1890	106742001.0	2019-08-02 09:53:19.100			Defence	7.0	5.0	12.0	2.0	1	Team A	Right	FMID	0.0	3.0	13.0	2.0	0.0	2.0	13.0	3.0
1891	106742001.0	2019-08-02 09:53:19.200			Defence	7.0	5.0	12.0	2.0	1	Team A	Right	FMID	0.0	3.0	13.0	2.0	0.0	2.0	13.0	3.0
1892	106742001.0	2019-08-02 09:53:19.300			Defence	8.0	5.0	13.0	3.0	1	Team A	Right	FMID	0.0	3.0	13.0	2.0	0.0	2.0	13.0	3.0
1893	106742001.0	2019-08-02 09:53:19.400			Defence	8.0	5.0	13.0	3.0	1	Team A	Right	FMID	0.0	3.0	13.0	2.0	0.0	2.0	13.0	3.0
1894	106742001.0	2019-08-02 09:53:19.500			Defence	8.0	5.0	13.0	3.0	1	Team A	Right	FMID	0.0	3.0	13.0	2.0	0.0	2.0	13.0	3.0
1895	106742001.0	2019-08-02 09:53:19.600			Defence	8.0	5.0	13.0	3.0	1	Team A	Right	FMID	0.0	3.0	13.0	2.0	0.0	2.0	13.0	3.0
1896	106742001.0	2019-08-02 09:53:19.700			Defence	9.0	5.0	14.0	4.0	1	Team A	Right	FMID	0.0	3.0	13.0	2.0	0.0	2.0	13.0	3.0
1897	106742001.0	2019-08-02 09:53:19.800			Defence	9.0	5.0	14.0	4.0	1	Team A	Right	FMID	0.0	3.0	13.0	2.0	0.0	2.0	13.0	3.0
1898	106742001.0	2019-08-02 09:53:19.900			Defence	9.0	5.0	14.0	4.0	1	Team A	Right	FMID	0.0	3.0	13.0	2.0	0.0	2.0	13.0	3.0
1899	106742001.0	2019-08-02 09:53:20.000			Defence	9.0	5.0	14.0	4.0	1	Team A	Right	FMID	0.0	3.0	13.0	2.0	0.0	2.0	13.0	3.0
1900	106742001.0	2019-08-02 09:53:20.100			Defence	9.0	5.0	14.0	4.0	1	Team A	Right	FMID	0.0	3.0	13.0	2.0	0.0	2.0	13.0	3.0
1901	106742001.0	2019-08-02 09:53:20.200			Defence	9.0	5.0	14.0	4.0	1	Team A	Right	FMID	0.0	3.0	13.0	2.0	0.0	2.0	13.0	3.0
1902	106742001.0	2019-08-02 09:53:20.300			Defence	9.0	5.0	14.0	4.0	1	Team A	Right	FMID	0.0	3.0	13.0	2.0	0.0	2.0	13.0	3.0
1903	106742001.0	2019-08-02 09:53:20.400			Defence	9.0	5.0	14.0	4.0	1	Team A	Right	FMID	0.0	3.0	13.0	2.0	0.0	2.0	13.0	3.0
1904	106742001.0	2019-08-02 09:53:20.500			Defence	9.0	6.0	15.0	3.0	1	Team A	Right	FMID	0.0	3.0	13.0	2.0	0.0	2.0	13.0	3.0
1905	106742001.0	2019-08-02 09:53:20.600			Defence	9.0	6.0	15.0	3.0	1	Team A	Right	FMID	0.0	3.0	13.0	2.0	0.0	2.0	13.0	3.0
1906	106742001.0	2019-08-02 09:53:20.700	TACKO	7800.0	Defence	9.0	7.0	16.0	2.0	1	Team A	Right	FMID	0.0	3.0	13.0	2.0	0.0	2.0	13.0	3.0
1907	106742001.0	2019-08-02 09:53:20.800			Defence	9.0	7.0	16.0	2.0	1	Team A	Right	FMID	0.0	3.0	14.0	1.0	0.0	2.0	13.0	3.0
1908	106742001.0	2019-08-02 09:53:20.900			Defence	9.0	7.0	16.0	2.0	1	Team A	Right	FMID	0.0	3.0	14.0	1.0	0.0	2.0	13.0	3.0
1909	106742001.0	2019-08-02 09:53:21.000			Defence	9.0	7.0	16.0	2.0	1	Team A	Right	FMID	0.0	3.0	14.0	1.0	0.0	2.0	13.0	3.0
1910	106742001.0	2019-08-02 09:53:21.100			Defence	9.0	7.0	16.0	2.0	1	Team A	Right	FMID	0.0	3.0	14.0	1.0	0.0	2.0	13.0	3.0
1911	106742001.0	2019-08-02 09:53:21.200			Defence	9.0	7.0	16.0	2.0	1	Team A	Right	FMID	0.0	3.0	14.0	1.0	0.0	2.0	13.0	3.0
1912	106742001.0	2019-08-02 09:53:21.300			Defence	9.0	7.0	16.0	2.0	1	Team A	Right	FMID	0.0	3.0	14.0	1.0	0.0	2.0	13.0	3.0
1913	106742001.0	2019-08-02 09:53:21.400			Defence	9.0	7.0	16.0	2.0	1	Team A	Right	FMID	0.0	3.0	14.0	1.0	0.0	2.0	14.0	2.0
1914	106742001.0	2019-08-02 09:53:21.500			Defence	9.0	7.0	16.0	2.0	1	Team A	Right	FMID	0.0	3.0	14.0	1.0	0.0	2.0	14.0	2.0
1915	106742001.0	2019-08-02 09:53:21.600			Defence	9.0	7.0	16.0	2.0	1	Team A	Right	FMID	0.0	3.0	14.0	1.0	0.0	2.0	14.0	2.0
1916	106742001.0	2019-08-02 09:53:21.700			Defence	9.0	7.0	16.0	2.0	1	Team A	Right	FMID	0.0	3.0	14.0	1.0	0.0	2.0	14.0	2.0
1917	106742001.0	2019-08-02 09:53:21.800			Defence	9.0	7.0	16.0	2.0	1	Team A	Right	FMID	0.0	3.0	14.0	1.0	0.0	2.0	14.0	2.0
1918	106742001.0	2019-08-02 09:53:21.900			Defence	9.0	7.0	16.0	2.0	1	Team A	Right	FMID	0.0	4.0	13.0	1.0	0.0	2.0	14.0	2.0
1919	106742001.0	2019-08-02 09:53:22.000			Defence	9.0	7.0	16.0	2.0	1	Team A	Right	FMID	0.0	4.0	13.0	1.0	0.0	2.0	14.0	2.0
1920	106742001.0	2019-08-02 09:53:22.100			Defence	9.0	7.0	16.0	2.0	1	Team A	Right	FMID	0.0	4.0	13.0	1.0	0.0	2.0	14.0	2.0
1921	106742001.0	2019-08-02 09:53:22.200			Defence	9.0	7.0	16.0	2.0	1	Team A	Right	FMID	0.0	4.0	13.0	1.0	0.0	2.0	14.0	2.0
1922	106742001.0	2019-08-02 09:53:22.300			Defence	9.0	7.0	16.0	2.0	1	Team A	Right	FMID	0.0	4.0	13.0	1.0	0.0	2.0	14.0	2.0
1923	106742001.0	2019-08-02 09:53:22.400	HOLD	7900.0	Out of Play	9.0	7.0	16.0	2.0	1	Team A	Right	FMID	0.0	4.0	13.0	1.0	0.0	2.0	14.0	2.0
1924	106742001.0	2019-08-02 09:53:22.500			Out of Play	9.0	7.0	16.0	2.0	1	Team A	Right	FMID	0.0	4.0	13.0	1.0	0.0	2.0	14.0	2.0
1925	106742001.0	2019-08-02 09:53:22.600			Out of Play	9.0	7.0	16.0	2.0	1	Team A	Right	FMID	0.0	4.0	13.0	1.0	0.0	2.0	14.0	2.0
1926	106742001.0	2019-08-02 09:53:22.700			Out of Play	9.0	7.0	16.0	2.0	1	Team A	Right	FMID	0.0	4.0	13.0	1.0	0.0	2.0	14.0	2.0
1927	106742001.0	2019-08-02 09:53:22.800			Out of Play	9.0	8.0	17.0	1.0	1	Team A	Right	FMID	0.0	4.0	13.0	1.0	0.0	2.0	14.0	2.0
1928	106742001.0	2019-08-02 09:53:22.900			Out of Play	9.0	9.0	18.0	0.0	1	Team A	Right	FMID	0.0	4.0	13.0	1.0	0.0	2.0	14.0	2.0
1929	106742001.0	2019-08-02 09:53:23.000			Out of Play	9.0	9.0	18.0	0.0	1	Team A	Right	FMID	0.0	4.0	13.0	1.0	0.0	2.0	14.0	2.0
1930	106742001.0	2019-08-02 09:53:23.100			Out of Play	9.0	9.0	18.0	0.0	1	Team A	Right	FMID	0.0	4.0	13.0	1.0	0.0	2.0	14.0	2.0
1931	106742001.0	2019-08-02 09:53:23.200			Out of Play	9.0	9.0	18.0	0.0	1	Team A	Right	FMID	0.0	4.0	13.0	1.0	0.0	2.0	14.0	2.0
1932	106742001.0	2019-08-02 09:53:23.300			Out of Play	9.0	9.0	18.0	0.0	1	Team A	Right	FMID	0.0	4.0	13.0	1.0	0.0	2.0	14.0	2.0
1933	106742001.0	2019-08-02 09:53:23.400			Out of Play	9.0	9.0	18.0	0.0	1	Team A	Right	FMID	0.0	4.0	13.0	1.0	0.0	2.0	14.0	2.0
1934	106742001.0	2019-08-02 09:53:23.500			Out of Play	9.0	9.0	18.0	0.0	1	Team A	Right	FMID	0.0	4.0	13.0	1.0	0.0	2.0	14.0	2.0
1935	106742001.0	2019-08-02 09:53:23.600			Out of Play	9.0	9.0	18.0	0.0	1	Team A	Right	FMID	0.0	4.0	13.0	1.0	0.0	2.0	14.0	2.0
1936	106742001.0	2019-08-02 09:53:23.700			Out of Play	9.0	9.0	18.0	0.0	1	Team A	Right	FMID	0.0	4.0	13.0	1.0	0.0	2.0	14.0	2.0
1937	106742001.0	2019-08-02 09:53:23.800			Out of Play	9.0	9.0	18.0	0.0	1	Team A	Right	FMID	0.0	4.0	13.0	1.0	0.0	2.0	14.0	2.0
1938	106742001.0	2019-08-02 09:53:23.900			Out of Play	9.0	9.0	18.0	0.0	1	Team A	Right	FMID	0.0	4.0	13.0	1.0	0.0	2.0	14.0	2.0
1939	106742001.0	2019-08-02 09:53:24.000			Out of Play	9.0	9.0	18.0	0.0	1	Team A	Right	FMID	0.0	4.0	13.0	1.0	0.0	2.0	14.0	2.0
1940	106742001.0	2019-08-02 09:53:24.100			Out of Play	9.0	9.0	18.0	0.0	1	Team A	Right	FMID	0.0	4.0	13.0	1.0	0.0	2.0	14.0	2.0
1941	106742001.0	2019-08-02 09:53:24.200			Out of Play	9.0	9.0	18.0	0.0	1	Team A	Right	FMID	0.0	4.0	13.0	1.0	0.0	2.0	14.0	2.0
1942	106742001.0	2019-08-02 09:53:24.300			Out of Play	9.0	9.0	18.0	0.0	1	Team A	Right	FMID	0.0	4.0	13.0	1.0	0.0	2.0	14.0	2.0
1943	106742001.0	2019-08-02 09:53:24.400			Out of Play	9.0	9.0	18.0	0.0	1	Team A	Right	FMID	0.0	4.0	13.0	1.0	0.0	2.0	14.0	2.0
1944	106742001.0	2019-08-02 09:53:24.500			Out of Play	9.0	9.0	18.0	0.0	1	Team A	Right	FMID	0.0	4.0	13.0	1.0	0.0	2.0	14.0	2.0
1945	106742001.0	2019-08-02 09:53:24.600			Out of Play	9.0	9.0	18.0	0.0	1	Team A	Right	FMID	0.0	4.0	13.0	1.0	0.0	2.0	14.0	2.0
1946	106742001.0	2019-08-02 09:53:24.700			Out of Play	9.0	10.0	19.0	-1.0	1	Team A	Right	FMID	0.0	4.0	13.0	1.0	0.0	2.0	14.0	2.0
1947	106742001.0	2019-08-02 09:53:24.800			Out of Play	9.0	10.0	19.0	-1.0	1	Team A	Right	FMID	0.0	4.0	13.0	1.0	0.0	2.0	14.0	2.0
1948	106742001.0	2019-08-02 09:53:24.900			Out of Play	9.0	10.0	19.0	-1.0	1	Team A	Right	FMID	0.0	4.0	13.0	1.0	0.0	2.0	14.0	2.0
1949	106742001.0	2019-08-02 09:53:25.000			Out of Play	9.0	10.0	19.0	-1.0	1	Team A	Right	FMID	0.0	4.0	13.0	1.0	0.0	2.0	14.0	2.0
1950	106742001.0	2019-08-02 09:53:25.100			Out of Play	9.0	10.0	19.0	-1.0	1	Team A	Right	FMID	0.0	4.0	13.0	1.0	0.0	2.0	14.0	2.0
1951	106742001.0	2019-08-02 09:53:25.200			Out of Play	9.0	10.0	19.0	-1.0	1	Team A	Right	FMID	0.0	4.0	13.0	1.0	0.0	2.0	14.0	2.0
1952	106742001.0	2019-08-02 09:53:25.300			Out of Play	9.0	10.0	19.0	-1.0	1	Team A	Right	FMID	1.0	3.0	13.0	1.0	1.0	1.0	14.0	2.0
1953	106742001.0	2019-08-02 09:53:25.400			Out of Play	9.0	10.0	19.0	-1.0	1	Team A	Right	FMID	1.0	3.0	13.0	1.0	1.0	1.0	14.0	2.0
1954	106742001.0	2019-08-02 09:53:25.500			Out of Play	9.0	10.0	19.0	-1.0	1	Team A	Right	FMID	1.0	3.0	13.0	1.0	1.0	1.0	14.0	2.0
1955	106742001.0	2019-08-02 09:53:25.600			Out of Play	9.0	10.0	19.0	-1.0	1	Team A	Right	FMID	1.0	3.0	13.0	1.0	1.0	1.0	14.0	2.0
1956	106742001.0	2019-08-02 09:53:25.700			Out of Play	9.0	10.0	19.0	-1.0	1	Team A	Right	FMID	1.0	3.0	13.0	1.0	1.0	1.0	14.0	2.0
1957	106742001.0	2019-08-02 09:53:25.800			Out of Play	9.0	10.0	19.0	-1.0	1	Team A	Right	FMID	1.0	3.0	13.0	1.0	1.0	1.0	14.0	2.0
1958	106742001.0	2019-08-02 09:53:25.900			Out of Play	9.0	9.0	18.0	0.0	1	Team A	Right	FMID	1.0	3.0	13.0	1.0	1.0	1.0	14.0	2.0
1959	106742001.0	2019-08-02 09:53:26.000			Out of Play	9.0	9.0	18.0	0.0	1	Team A	Right	FMID	1.0	3.0	13.0	1.0	1.0	1.0	14.0	2.0
1960	106742001.0	2019-08-02 09:53:26.100			Out of Play	9.0	9.0	18.0	0.0	1	Team A	Right	FMID	1.0	3.0	13.0	1.0	1.0	1.0	14.0	2.0
1961	106742001.0	2019-08-02 09:53:26.200			Out of Play	9.0	9.0	18.0	0.0	1	Team A	Right	FMID	1.0	3.0	13.0	1.0	1.0	1.0	14.0	2.0
1962	106742001.0	2019-08-02 09:53:26.300			Out of Play	8.0	9.0	17.0	-1.0	1	Team A	Right	FMID	1.0	3.0	13.0	1.0	1.0	1.0	14.0	2.0
1963	106742001.0	2019-08-02 09:53:26.400			Out of Play	8.0	9.0	17.0	-1.0	1	Team A	Right	FMID	1.0	3.0	13.0	1.0	1.0	1.0	14.0	2.0
1964	106742001.0	2019-08-02 09:53:26.500			Out of Play	8.0	9.0	17.0	-1.0	1	Team A	Right	FMID	1.0	3.0	13.0	1.0	1.0	2.0	13.0	2.0
1965	106742001.0	2019-08-02 09:53:26.600			Out of Play	8.0	9.0	17.0	-1.0	1	Team A	Right	FMID	1.0	3.0	13.0	1.0	1.0	2.0	13.0	2.0
1966	106742001.0	2019-08-02 09:53:26.700			Out of Play	8.0	9.0	17.0	-1.0	1	Team A	Right	FMID	1.0	2.0	14.0	1.0	1.0	2.0	13.0	2.0
1967	106742001.0	2019-08-02 09:53:26.800			Out of Play	8.0	9.0	17.0	-1.0	1	Team A	Right	FMID	1.0	2.0	14.0	1.0	1.0	2.0	13.0	2.0
1968	106742001.0	2019-08-02 09:53:26.900			Out of Play	7.0	9.0	16.0	-2.0	1	Team A	Right	FMID	1.0	2.0	14.0	1.0	1.0	2.0	13.0	2.0
1969	106742001.0	2019-08-02 09:53:27.000			Out of Play	7.0	9.0	16.0	-2.0	1	Team A	Right	FMID	1.0	2.0	14.0	1.0	1.0	2.0	13.0	2.0
1970	106742001.0	2019-08-02 09:53:27.100			Out of Play	6.0	9.0	15.0	-3.0	1	Team A	Right	FMID	1.0	2.0	14.0	1.0	1.0	2.0	13.0	2.0
1971	106742001.0	2019-08-02 09:53:27.200			Out of Play	6.0	9.0	15.0	-3.0	1	Team A	Right	FMID	1.0	2.0	14.0	1.0	1.0	2.0	13.0	2.0
1972	106742001.0	2019-08-02 09:53:27.300			Out of Play	6.0	9.0	15.0	-3.0	1	Team A	Right	FMID	1.0	3.0	13.0	1.0	1.0	2.0	12.0	3.0
1973	106742001.0	2019-08-02 09:53:27.400			Out of Play	6.0	9.0	15.0	-3.0	1	Team A	Right	FMID	1.0	3.0	13.0	1.0	1.0	2.0	12.0	3.0
1974	106742001.0	2019-08-02 09:53:27.500			Out of Play	6.0	9.0	15.0	-3.0	1	Team A	Right	FMID	1.0	3.0	13.0	1.0	1.0	2.0	12.0	3.0
1975	106742001.0	2019-08-02 09:53:27.600			Out of Play	6.0	9.0	15.0	-3.0	1	Team A	Right	FMID	1.0	3.0	13.0	1.0	1.0	2.0	12.0	3.0
1976	106742001.0	2019-08-02 09:53:27.700			Out of Play	6.0	9.0	15.0	-3.0	1	Team A	Right	FMID	1.0	3.0	13.0	1.0	1.0	2.0	12.0	3.0
1977	106742001.0	2019-08-02 09:53:27.800			Out of Play	6.0	9.0	15.0	-3.0	1	Team A	Right	FMID	1.0	3.0	13.0	1.0	1.0	2.0	12.0	3.0
1978	106742001.0	2019-08-02 09:53:27.900			Out of Play	6.0	9.0	15.0	-3.0	1	Team A	Right	FMID	1.0	4.0	12.0	1.0	1.0	2.0	12.0	3.0
1979	106742001.0	2019-08-02 09:53:28.000			Out of Play	6.0	9.0	15.0	-3.0	1	Team A	Right	FMID	1.0	4.0	12.0	1.0	1.0	2.0	12.0	3.0
1980	106742001.0	2019-08-02 09:53:28.100			Out of Play	6.0	9.0	15.0	-3.0	1	Team A	Right	FMID	1.0	5.0	11.0	1.0	1.0	2.0	12.0	3.0
1981	106742001.0	2019-08-02 09:53:28.200			Out of Play	6.0	9.0	15.0	-3.0	1	Team A	Right	FMID	1.0	5.0	11.0	1.0	1.0	2.0	12.0	3.0
1982	106742001.0	2019-08-02 09:53:28.300			Out of Play	6.0	8.0	14.0	-2.0	1	Team A	Right	FMID	1.0	5.0	11.0	1.0	1.0	2.0	12.0	3.0
1983	106742001.0	2019-08-02 09:53:28.400			Out of Play	6.0	8.0	14.0	-2.0	1	Team A	Right	FMID	1.0	5.0	11.0	1.0	1.0	2.0	12.0	3.0
1984	106742001.0	2019-08-02 09:53:28.500			Out of Play	6.0	8.0	14.0	-2.0	1	Team A	Right	FMID	1.0	5.0	11.0	1.0	1.0	2.0	12.0	3.0
1985	106742001.0	2019-08-02 09:53:28.600			Out of Play	6.0	8.0	14.0	-2.0	1	Team A	Right	FMID	1.0	5.0	11.0	1.0	1.0	2.0	12.0	3.0
1986	106742001.0	2019-08-02 09:53:28.700			Out of Play	6.0	8.0	14.0	-2.0	1	Team A	Right	FMID	1.0	5.0	11.0	1.0	1.0	2.0	12.0	3.0
1987	106742001.0	2019-08-02 09:53:28.800			Out of Play	6.0	7.0	13.0	-1.0	1	Team A	Right	FMID	1.0	5.0	11.0	1.0	1.0	2.0	12.0	3.0
1988	106742001.0	2019-08-02 09:53:28.900			Out of Play	6.0	7.0	13.0	-1.0	1	Team A	Right	FMID	1.0	5.0	11.0	1.0	1.0	2.0	12.0	3.0
1989	106742001.0	2019-08-02 09:53:29.000			Out of Play	6.0	7.0	13.0	-1.0	1	Team A	Right	FMID	1.0	5.0	11.0	1.0	1.0	2.0	12.0	3.0
1990	106742001.0	2019-08-02 09:53:29.100			Out of Play	6.0	7.0	13.0	-1.0	1	Team A	Right	FMID	1.0	5.0	11.0	1.0	1.0	3.0	11.0	3.0
1991	106742001.0	2019-08-02 09:53:29.200			Out of Play	6.0	7.0	13.0	-1.0	1	Team A	Right	FMID	1.0	5.0	11.0	1.0	1.0	3.0	11.0	3.0
1992	106742001.0	2019-08-02 09:53:29.300			Out of Play	6.0	7.0	13.0	-1.0	1	Team A	Right	FMID	1.0	5.0	11.0	1.0	1.0	4.0	10.0	3.0
1993	106742001.0	2019-08-02 09:53:29.400			Out of Play	6.0	7.0	13.0	-1.0	1	Team A	Right	FMID	1.0	5.0	10.0	2.0	1.0	4.0	10.0	3.0
1994	106742001.0	2019-08-02 09:53:29.500			Out of Play	6.0	7.0	13.0	-1.0	1	Team A	Right	FMID	1.0	5.0	10.0	2.0	1.0	4.0	10.0	3.0
1995	106742001.0	2019-08-02 09:53:29.600			Out of Play	6.0	7.0	13.0	-1.0	1	Team A	Right	FMID	1.0	5.0	10.0	2.0	1.0	4.0	10.0	3.0
1996	106742001.0	2019-08-02 09:53:29.700			Out of Play	6.0	7.0	13.0	-1.0	1	Team A	Right	FMID	1.0	5.0	10.0	2.0	1.0	4.0	10.0	3.0
1997	106742001.0	2019-08-02 09:53:29.800			Contest	6.0	7.0	13.0	-1.0	1	Team A	Right	FMID	1.0	5.0	10.0	2.0	1.0	4.0	10.0	3.0
1998	106742001.0	2019-08-02 09:53:29.900			Contest	6.0	7.0	13.0	-1.0	1	Team A	Right	FMID	1.0	5.0	10.0	2.0	1.0	4.0	10.0	3.0
[truncated: 69,791 more rows]
